# Supplementary material for: 2-(Adamantan-1-yl)-N-(6-meth­oxy-1,3-benzo­thia­zol-2-yl)acetamide
Source: Acta Crystallogr Sect E Struct Rep Online. 2013 Aug 23;69(Pt 9):o1472. doi: 10.1107/S1600536813023313 (PMC3884489; doi:10.1107/S1600536813023313)
Supplement: Supplementary file 1 [file e-69-o1472-sup1.cif]

##############################################################################
#                                                                            #
# This CIF contains the data in a paper accepted for publication in          #
# Acta Crystallographica Section E. It conforms to the requirements of       #
# Notes for Authors for Acta Crystallographica Section E, and has been       #
# peer reviewed under the auspices of the IUCr Commission on Journals.       #
#                                                                            #
# Full details of the Crystallographic Information File format               #
# are given in the paper "The Crystallographic Information File (CIF):       #
# a New Standard Archive File for Crystallography" by S. R. Hall, F. H.      #
# Allen and I. D. Brown [Acta Cryst. (1991), A47, 655-685].                  #
#                                                                            #
# The current version of the core CIF dictionary is obtainable from          #
# ftp://ftp.iucr.org/pub/cif_core.dic.                                       #
#                                                                            #
# Software is freely available for graphical display of the structure(s)     #
# in this CIF. For information consult the CIF software page                 #
# http://www.iucr.org/resources/cif/software.                                #
#                                                                            #
# This file may be used for bona fide research purposes within the           #
# scientific community so long as proper attribution is given to the journal # 
# article from which it was obtained.                                        #
#                                                                            #
##############################################################################
data_global
_audit_creation_method     'from SHELXL97 CIF and IUCr SHELXL97-template'
_journal_date_recd_electronic     2013-08-17
_journal_date_accepted     2013-08-19
_journal_name_full     'Acta Crystallographica, Section E'
_journal_year     2013
_journal_volume     69
_journal_issue      9
_journal_page_first     o1472
_journal_page_last     o1472
_journal_paper_category     QO
_journal_paper_doi     10.1107/S1600536813023313
_journal_coeditor_code     RK2412
_publ_contact_author_name     'Alexander S. Bunev'
_publ_contact_author_address
;
Department of Chemistry and Chemical Technology, Togliatti State University,
14 Belorusskaya Street, Togliatti 445667, Russian Federation
;
_publ_contact_author_email     'a.s.bunev@gmail.com'
_publ_contact_author_fax     '+7-8482-54-63-77'
_publ_contact_author_phone     '+7-8482-54-63-77'
_publ_section_title
;
2-(Adamantan-1-yl)-<i>N</i>-(6-methoxy-1,3-benzothiazol-2-yl)acetamide
;
loop_
    _publ_author_name
    _publ_author_footnote
    _publ_author_address
    'Alexander S. Bunev' .
;
Department of Chemistry and Chemical Technology,
Togliatti State University,
14 Belorusskaya St, Togliatti 445667, Russian Federation
;
    'Prokofij V. Sklyuev' .
;
Department of Chemistry and Chemical Technology,
Togliatti State University,
14 Belorusskaya St, Togliatti 445667, Russian Federation
;
    'Gennady I. Ostapenko' .
;
Department of Chemistry and Chemical Technology,
Togliatti State University,
14 Belorusskaya St, Togliatti 445667, Russian Federation
;
    'Petr P. Purygin' .
;
Department of Organic, Bioorganic and Medicinal Chemistry,
Samara State University,
1 Academician Pavlov St, Samara 443011, Russian Federation
;
    'Victor N. Khrustalev' .
;
X-Ray Structural Centre,
A.N. Nesmeyanov Institute of Organoelement Compounds,
Russian Academy of Sciences,
28 Vavilov Street, B-334, Moscow 119991, Russian Federation
;
data_I
_audit_creation_method     SHELXL-97
_chemical_name_systematic
;
2-(Adamantan-1-yl)-<i>N</i>-(6-methoxy-1,3-benzothiazol-2-yl)acetamide
;
_chemical_name_common     ?
_chemical_formula_moiety     'C20 H24 N2 O2 S'
_chemical_formula_sum     'C20 H24 N2 O2 S'
_chemical_formula_weight     356.48
_chemical_melting_point_gt     485
_chemical_melting_point_lt     486
_symmetry_cell_setting     triclinic
_symmetry_space_group_name_H-M     'P -1'
_symmetry_space_group_name_Hall     '-P 1'
loop_
    _symmetry_equiv_pos_as_xyz
    'x, y, z'
    '-x, -y, -z'
_cell_length_a     11.0114(13)
_cell_length_b     13.6647(18)
_cell_length_c     13.9230(18)
_cell_angle_alpha     61.554(3)
_cell_angle_beta     80.252(3)
_cell_angle_gamma     89.782(4)
_cell_volume     1808.3(4)
_cell_formula_units_Z     4
_cell_measurement_reflns_used     1305
_cell_measurement_theta_min     2.76
_cell_measurement_theta_max     24.77
_cell_measurement_temperature     100(2)
_exptl_crystal_description     'prism'
_exptl_crystal_colour     'colourless'
_exptl_crystal_size_max     0.20
_exptl_crystal_size_mid     0.15
_exptl_crystal_size_min     0.10
_exptl_crystal_density_diffrn     1.309
_exptl_crystal_density_meas     ?
_exptl_crystal_density_method     'not measured'
_exptl_crystal_F_000     760
_exptl_absorpt_coefficient_mu     0.195
_exptl_absorpt_correction_type     multi-scan
_exptl_absorpt_process_details     '(<i>SADABS</i>; Bruker, 2003)'
_exptl_absorpt_correction_T_min     0.962
_exptl_absorpt_correction_T_max     0.981
_exptl_special_details     ?
_diffrn_ambient_temperature     100(2)
_diffrn_radiation_type     MoK\a
_diffrn_radiation_wavelength     0.71073
_diffrn_radiation_source     'fine-focus sealed tube'
_diffrn_radiation_monochromator     'graphite'
_diffrn_measurement_device_type     'Bruker APEXII CCD'
_diffrn_measurement_method     '\f and \w scans'
_diffrn_detector_area_resol_mean     ?
_diffrn_reflns_number     17897
_diffrn_reflns_av_R_equivalents     0.0714
_diffrn_reflns_av_sigmaI/netI     0.0929
_diffrn_reflns_theta_min     1.69
_diffrn_reflns_theta_max     25.99
_diffrn_reflns_theta_full     25.99
_diffrn_measured_fraction_theta_max     1.000
_diffrn_measured_fraction_theta_full     1.000
_diffrn_reflns_limit_h_min     -13
_diffrn_reflns_limit_h_max     13
_diffrn_reflns_limit_k_min     -16
_diffrn_reflns_limit_k_max     16
_diffrn_reflns_limit_l_min     -17
_diffrn_reflns_limit_l_max     17
_refine_special_details
;
 Refinement of <i>F</i>^2^ against ALL reflections. The weighted
 <i>R</i>-factor <i>wR</i> and goodness of fit <i>S</i> are based on
 <i>F</i>^2^, conventional <i>R</i>-factors <i>R</i> are based on <i>F</i>,
 with <i>F</i> set to zero for negative <i>F</i>^2^. The threshold expression
 of <i>F</i>^2^ > \s(<i>F</i>^2^) is used only for calculating
 <i>R</i>-factors(gt) <i>etc</i>. and is not relevant to the choice of
 reflections for refinement. <i>R</i>-factors based on <i>F</i>^2^ are
 statistically about twice as large as those based on <i>F</i>, and
 <i>R</i>-factors based on ALL data will be even larger.
;
_reflns_number_total     7124
_reflns_number_gt     4424
_reflns_threshold_expression     I>2\s(I)
_refine_ls_structure_factor_coef     Fsqd
_refine_ls_matrix_type     full
_refine_ls_R_factor_all     0.0983
_refine_ls_R_factor_gt     0.0494
_refine_ls_wR_factor_gt     0.1020
_refine_ls_wR_factor_ref     0.1151
_refine_ls_goodness_of_fit_ref     0.910
_refine_ls_restrained_S_all     0.910
_refine_ls_number_reflns     7124
_refine_ls_number_parameters     459
_refine_ls_number_restraints     0
_refine_ls_hydrogen_treatment     mixed
_refine_ls_weighting_scheme     calc
_refine_ls_weighting_details
                 'calc w=1/[\s^2^(Fo^2^)+(0.0515P)^2^] where P=(Fo^2^+2Fc^2^)/3'
_atom_sites_solution_hydrogens     geom
_atom_sites_solution_primary     direct
_atom_sites_solution_secondary     difmap
_refine_ls_shift/su_max     0.000
_refine_ls_shift/su_mean     0.000
_refine_diff_density_max     0.399
_refine_diff_density_min     -0.370
_refine_ls_extinction_method     'none'
_refine_ls_extinction_coef     ?
loop_
    _atom_type_symbol
    _atom_type_description
    _atom_type_scat_dispersion_real
    _atom_type_scat_dispersion_imag
    _atom_type_scat_source
    'C' 'C' 0.0033 0.0016
                         'International Tables Vol C Tables 4.2.6.8 and 6.1.1.4'
    'H' 'H' 0.0000 0.0000
                         'International Tables Vol C Tables 4.2.6.8 and 6.1.1.4'
    'N' 'N' 0.0061 0.0033
                         'International Tables Vol C Tables 4.2.6.8 and 6.1.1.4'
    'O' 'O' 0.0106 0.0060
                         'International Tables Vol C Tables 4.2.6.8 and 6.1.1.4'
    'S' 'S' 0.1246 0.1234
                         'International Tables Vol C Tables 4.2.6.8 and 6.1.1.4'
_computing_data_collection     '<i>APEX2</i> (Bruker, 2005)'
_computing_cell_refinement     '<i>SAINT</i> (Bruker, 2001)'
_computing_data_reduction     '<i>SAINT</i> (Bruker, 2001)'
_computing_structure_solution     '<i>SHELXTL</i> (Sheldrick, 2008)'
_computing_structure_refinement     '<i>SHELXTL</i> (Sheldrick, 2008)'
_computing_molecular_graphics     '<i>SHELXTL</i> (Sheldrick, 2008)'
_computing_publication_material     '<i>SHELXTL</i> (Sheldrick, 2008)'
loop_
    _atom_site_type_symbol
    _atom_site_label
    _atom_site_fract_x
    _atom_site_fract_y
    _atom_site_fract_z
    _atom_site_U_iso_or_equiv
    _atom_site_adp_type
    _atom_site_calc_flag
    _atom_site_refinement_flags
    _atom_site_occupancy
    _atom_site_symmetry_multiplicity
    _atom_site_disorder_assembly
    _atom_site_disorder_group
    S S1 0.64296(6) 0.03880(6) 0.19027(6) 0.02258(17) Uani d . 1 1 . .
    O O1 0.59221(16) -0.16836(15) 0.23783(15) 0.0273(4) Uani d . 1 1 . .
    O O2 0.80076(16) 0.44718(15) 0.07773(17) 0.0336(5) Uani d . 1 1 . .
    N N1 0.47389(18) 0.14101(17) 0.07440(17) 0.0209(5) Uani d . 1 1 . .
    N N2 0.4527(2) -0.05386(18) 0.14838(18) 0.0211(5) Uani d . 1 1 . .
    H H2N 0.382(2) -0.052(2) 0.128(2) 0.025 Uiso d . 1 1 . .
    C C1 0.5129(2) 0.0436(2) 0.1310(2) 0.0201(6) Uani d . 1 1 . .
    C C2 0.5505(2) 0.2228(2) 0.0741(2) 0.0211(6) Uani d . 1 1 . .
    C C3 0.5429(2) 0.3383(2) 0.0151(2) 0.0254(6) Uani d . 1 1 . .
    H H3 0.4801 0.3674 -0.0276 0.030 Uiso calc R 1 1 . .
    C C4 0.6279(2) 0.4093(2) 0.0197(2) 0.0291(7) Uani d . 1 1 . .
    H H4 0.6226 0.4877 -0.0197 0.035 Uiso calc R 1 1 . .
    C C5 0.7219(2) 0.3676(2) 0.0817(2) 0.0254(6) Uani d . 1 1 . .
    C C6 0.7324(2) 0.2535(2) 0.1401(2) 0.0234(6) Uani d . 1 1 . .
    H H6 0.7962 0.2246 0.1817 0.028 Uiso calc R 1 1 . .
    C C7 0.6449(2) 0.1830(2) 0.1350(2) 0.0213(6) Uani d . 1 1 . .
    C C8 0.4930(2) -0.1576(2) 0.2068(2) 0.0205(6) Uani d . 1 1 . .
    C C9 0.4037(2) -0.2551(2) 0.2358(2) 0.0235(6) Uani d . 1 1 . .
    H H9A 0.4499 -0.3122 0.2243 0.028 Uiso calc R 1 1 . .
    H H9B 0.3437 -0.2295 0.1851 0.028 Uiso calc R 1 1 . .
    C C10 0.3327(2) -0.3087(2) 0.3571(2) 0.0219(6) Uani d . 1 1 . .
    C C11 0.2361(2) -0.3993(2) 0.3743(2) 0.0257(6) Uani d . 1 1 . .
    H H11A 0.1786 -0.3650 0.3219 0.031 Uiso calc R 1 1 . .
    H H11B 0.2781 -0.4555 0.3583 0.031 Uiso calc R 1 1 . .
    C C12 0.1631(2) -0.4565(2) 0.4939(2) 0.0303(7) Uani d . 1 1 . .
    H H12 0.1003 -0.5148 0.5035 0.036 Uiso calc R 1 1 . .
    C C13 0.2510(3) -0.5111(2) 0.5755(2) 0.0320(7) Uani d . 1 1 . .
    H H13A 0.2927 -0.5690 0.5622 0.038 Uiso calc R 1 1 . .
    H H13B 0.2036 -0.5475 0.6529 0.038 Uiso calc R 1 1 . .
    C C14 0.3477(2) -0.4215(2) 0.5595(2) 0.0295(7) Uani d . 1 1 . .
    H H14 0.4058 -0.4571 0.6122 0.035 Uiso calc R 1 1 . .
    C C15 0.2822(3) -0.3343(3) 0.5832(3) 0.0392(8) Uani d . 1 1 . .
    H H15A 0.3441 -0.2768 0.5741 0.047 Uiso calc R 1 1 . .
    H H15B 0.2358 -0.3705 0.6608 0.047 Uiso calc R 1 1 . .
    C C16 0.1931(3) -0.2794(2) 0.5030(2) 0.0347(7) Uani d . 1 1 . .
    H H16 0.1501 -0.2226 0.5190 0.042 Uiso calc R 1 1 . .
    C C17 0.2657(2) -0.2223(2) 0.3826(2) 0.0278(6) Uani d . 1 1 . .
    H H17A 0.3270 -0.1635 0.3719 0.033 Uiso calc R 1 1 . .
    H H17B 0.2082 -0.1866 0.3306 0.033 Uiso calc R 1 1 . .
    C C18 0.0973(2) -0.3689(2) 0.5174(3) 0.0347(7) Uani d . 1 1 . .
    H H18A 0.0396 -0.3336 0.4655 0.042 Uiso calc R 1 1 . .
    H H18B 0.0487 -0.4053 0.5943 0.042 Uiso calc R 1 1 . .
    C C19 0.4204(2) -0.3648(2) 0.4400(2) 0.0246(6) Uani d . 1 1 . .
    H H19A 0.4636 -0.4210 0.4247 0.029 Uiso calc R 1 1 . .
    H H19B 0.4836 -0.3079 0.4303 0.029 Uiso calc R 1 1 . .
    C C20 0.9080(2) 0.4100(2) 0.1270(2) 0.0304(7) Uani d . 1 1 . .
    H H20A 0.9542 0.4734 0.1230 0.046 Uiso calc R 1 1 . .
    H H20B 0.9610 0.3784 0.0866 0.046 Uiso calc R 1 1 . .
    H H20C 0.8822 0.3527 0.2050 0.046 Uiso calc R 1 1 . .
    S S2 -0.03030(6) -0.00170(5) 0.16571(5) 0.02023(16) Uani d . 1 1 . .
    O O3 0.01738(16) 0.16742(15) 0.20276(15) 0.0245(4) Uani d . 1 1 . .
    O O4 -0.15109(16) -0.34505(15) 0.11643(15) 0.0272(4) Uani d . 1 1 . .
    N N3 0.19426(18) -0.04250(17) 0.10519(16) 0.0190(5) Uani d . 1 1 . .
    N N4 0.18972(19) 0.11000(18) 0.13802(18) 0.0205(5) Uani d . 1 1 . .
    H H4N 0.262(2) 0.122(2) 0.118(2) 0.025 Uiso d . 1 1 . .
    C C21 0.1303(2) 0.0230(2) 0.1335(2) 0.0173(5) Uani d . 1 1 . .
    C C22 0.1119(2) -0.1226(2) 0.1075(2) 0.0191(6) Uani d . 1 1 . .
    C C23 0.1451(2) -0.2080(2) 0.0829(2) 0.0230(6) Uani d . 1 1 . .
    H H23 0.2297 -0.2164 0.0625 0.028 Uiso calc R 1 1 . .
    C C24 0.0539(2) -0.2798(2) 0.0887(2) 0.0225(6) Uani d . 1 1 . .
    H H24 0.0763 -0.3388 0.0733 0.027 Uiso calc R 1 1 . .
    C C25 -0.0717(2) -0.2682(2) 0.1169(2) 0.0234(6) Uani d . 1 1 . .
    C C26 -0.1078(2) -0.1851(2) 0.1433(2) 0.0210(6) Uani d . 1 1 . .
    H H26 -0.1926 -0.1775 0.1641 0.025 Uiso calc R 1 1 . .
    C C27 -0.0139(2) -0.1133(2) 0.1380(2) 0.0187(5) Uani d . 1 1 . .
    C C28 0.1302(2) 0.1771(2) 0.1762(2) 0.0203(6) Uani d . 1 1 . .
    C C29 0.2130(2) 0.2567(2) 0.1874(2) 0.0225(6) Uani d . 1 1 . .
    H H29A 0.1748 0.3282 0.1650 0.027 Uiso calc R 1 1 . .
    H H29B 0.2932 0.2721 0.1360 0.027 Uiso calc R 1 1 . .
    C C30 0.2369(2) 0.2112(2) 0.3078(2) 0.0214(6) Uani d . 1 1 . .
    C C31 0.3265(2) 0.2979(2) 0.3073(2) 0.0269(6) Uani d . 1 1 . .
    H H31A 0.4045 0.3099 0.2544 0.032 Uiso calc R 1 1 . .
    H H31B 0.2892 0.3701 0.2825 0.032 Uiso calc R 1 1 . .
    C C32 0.3540(3) 0.2569(3) 0.4246(2) 0.0321(7) Uani d . 1 1 . .
    H H32 0.4122 0.3137 0.4233 0.039 Uiso calc R 1 1 . .
    C C33 0.2330(3) 0.2398(3) 0.5059(2) 0.0352(7) Uani d . 1 1 . .
    H H33A 0.2503 0.2138 0.5815 0.042 Uiso calc R 1 1 . .
    H H33B 0.1951 0.3115 0.4826 0.042 Uiso calc R 1 1 . .
    C C34 0.1442(3) 0.1534(2) 0.5075(2) 0.0317(7) Uani d . 1 1 . .
    H H34 0.0653 0.1424 0.5605 0.038 Uiso calc R 1 1 . .
    C C35 0.2028(3) 0.0416(2) 0.5449(2) 0.0343(7) Uani d . 1 1 . .
    H H35A 0.2189 0.0135 0.6211 0.041 Uiso calc R 1 1 . .
    H H35B 0.1453 -0.0145 0.5458 0.041 Uiso calc R 1 1 . .
    C C36 0.3239(3) 0.0588(2) 0.4647(2) 0.0298(7) Uani d . 1 1 . .
    H H36 0.3627 -0.0135 0.4893 0.036 Uiso calc R 1 1 . .
    C C37 0.2961(2) 0.0997(2) 0.3474(2) 0.0248(6) Uani d . 1 1 . .
    H H37A 0.3739 0.1095 0.2949 0.030 Uiso calc R 1 1 . .
    H H37B 0.2392 0.0430 0.3486 0.030 Uiso calc R 1 1 . .
    C C38 0.4127(2) 0.1466(2) 0.4617(2) 0.0312(7) Uani d . 1 1 . .
    H H38A 0.4319 0.1205 0.5366 0.037 Uiso calc R 1 1 . .
    H H38B 0.4910 0.1575 0.4095 0.037 Uiso calc R 1 1 . .
    C C39 0.1164(2) 0.1944(2) 0.3902(2) 0.0265(6) Uani d . 1 1 . .
    H H39A 0.0577 0.1388 0.3916 0.032 Uiso calc R 1 1 . .
    H H39B 0.0776 0.2658 0.3659 0.032 Uiso calc R 1 1 . .
    C C40 -0.2808(2) -0.3360(2) 0.1403(2) 0.0265(6) Uani d . 1 1 . .
    H H40A -0.3270 -0.3987 0.1428 0.040 Uiso calc R 1 1 . .
    H H40B -0.3021 -0.2655 0.0819 0.040 Uiso calc R 1 1 . .
    H H40C -0.3023 -0.3377 0.2123 0.040 Uiso calc R 1 1 . .
loop_
    _atom_site_aniso_label
    _atom_site_aniso_U_11
    _atom_site_aniso_U_22
    _atom_site_aniso_U_33
    _atom_site_aniso_U_12
    _atom_site_aniso_U_13
    _atom_site_aniso_U_23
    S1 0.0177(4) 0.0212(4) 0.0290(4) 0.0032(3) -0.0085(3) -0.0108(3)
    O1 0.0208(11) 0.0255(11) 0.0340(11) 0.0054(8) -0.0092(8) -0.0119(9)
    O2 0.0232(11) 0.0238(11) 0.0607(14) 0.0043(8) -0.0137(10) -0.0241(11)
    N1 0.0162(12) 0.0213(12) 0.0255(12) 0.0040(9) -0.0062(9) -0.0108(10)
    N2 0.0159(12) 0.0215(12) 0.0275(13) 0.0032(9) -0.0069(10) -0.0123(11)
    C1 0.0142(13) 0.0246(15) 0.0218(14) 0.0024(11) -0.0028(10) -0.0117(12)
    C2 0.0166(14) 0.0218(14) 0.0252(15) 0.0002(11) 0.0006(11) -0.0131(12)
    C3 0.0175(14) 0.0235(15) 0.0343(16) 0.0065(11) -0.0065(12) -0.0128(13)
    C4 0.0239(15) 0.0207(15) 0.0415(18) 0.0052(12) -0.0044(13) -0.0145(14)
    C5 0.0189(15) 0.0258(16) 0.0366(17) 0.0008(11) -0.0022(12) -0.0202(14)
    C6 0.0187(14) 0.0245(15) 0.0287(15) 0.0029(11) -0.0044(11) -0.0142(13)
    C7 0.0166(14) 0.0222(14) 0.0253(15) 0.0035(11) -0.0016(11) -0.0123(12)
    C8 0.0205(15) 0.0215(14) 0.0231(14) 0.0056(11) -0.0062(11) -0.0129(12)
    C9 0.0231(15) 0.0223(15) 0.0323(16) 0.0058(11) -0.0095(12) -0.0177(13)
    C10 0.0185(14) 0.0204(14) 0.0288(15) 0.0031(11) -0.0057(11) -0.0130(12)
    C11 0.0226(15) 0.0213(15) 0.0371(17) 0.0031(11) -0.0122(12) -0.0152(13)
    C12 0.0190(15) 0.0248(16) 0.0458(18) -0.0010(11) -0.0070(13) -0.0158(14)
    C13 0.0255(16) 0.0283(17) 0.0342(17) 0.0001(12) -0.0035(13) -0.0094(14)
    C14 0.0241(16) 0.0334(17) 0.0263(16) 0.0020(12) -0.0088(12) -0.0094(14)
    C15 0.0351(19) 0.053(2) 0.0327(17) -0.0077(15) 0.0019(14) -0.0264(16)
    C16 0.0288(17) 0.0324(17) 0.0457(19) 0.0024(13) 0.0027(14) -0.0241(16)
    C17 0.0210(15) 0.0239(15) 0.0426(18) 0.0030(12) -0.0054(12) -0.0196(14)
    C18 0.0191(16) 0.0361(18) 0.0429(19) 0.0003(13) 0.0001(13) -0.0163(15)
    C19 0.0207(15) 0.0254(15) 0.0297(16) 0.0035(11) -0.0104(12) -0.0132(13)
    C20 0.0215(16) 0.0326(17) 0.0452(18) 0.0015(12) -0.0085(13) -0.0244(15)
    S2 0.0164(4) 0.0229(4) 0.0257(4) 0.0029(3) -0.0058(3) -0.0146(3)
    O3 0.0173(10) 0.0285(11) 0.0343(11) 0.0055(8) -0.0073(8) -0.0196(9)
    O4 0.0214(11) 0.0266(11) 0.0414(12) -0.0012(8) -0.0064(8) -0.0224(10)
    N3 0.0173(12) 0.0215(12) 0.0200(12) 0.0045(9) -0.0068(9) -0.0105(10)
    N4 0.0137(11) 0.0224(12) 0.0279(13) 0.0015(10) -0.0055(10) -0.0138(11)
    C21 0.0190(14) 0.0183(14) 0.0178(13) 0.0048(10) -0.0089(10) -0.0095(11)
    C22 0.0196(14) 0.0189(14) 0.0184(13) 0.0017(11) -0.0077(11) -0.0073(11)
    C23 0.0174(14) 0.0311(16) 0.0245(15) 0.0078(11) -0.0066(11) -0.0158(13)
    C24 0.0254(15) 0.0228(14) 0.0268(15) 0.0046(11) -0.0065(11) -0.0174(13)
    C25 0.0221(15) 0.0226(15) 0.0245(15) -0.0008(11) -0.0067(11) -0.0100(12)
    C26 0.0143(14) 0.0234(15) 0.0231(14) 0.0033(11) -0.0031(11) -0.0097(12)
    C27 0.0210(14) 0.0172(13) 0.0206(14) 0.0032(10) -0.0074(11) -0.0103(11)
    C28 0.0203(15) 0.0190(14) 0.0217(14) 0.0057(11) -0.0055(11) -0.0094(12)
    C29 0.0215(15) 0.0184(14) 0.0286(15) 0.0025(11) -0.0070(11) -0.0114(12)
    C30 0.0156(14) 0.0206(14) 0.0306(15) 0.0036(10) -0.0078(11) -0.0133(12)
    C31 0.0230(15) 0.0275(16) 0.0367(17) 0.0024(12) -0.0107(12) -0.0192(14)
    C32 0.0266(17) 0.0415(18) 0.0403(18) 0.0022(13) -0.0118(13) -0.0276(16)
    C33 0.0354(18) 0.0459(19) 0.0395(18) 0.0121(14) -0.0155(14) -0.0300(16)
    C34 0.0227(16) 0.0449(19) 0.0338(17) 0.0048(13) -0.0020(12) -0.0250(15)
    C35 0.0372(19) 0.0398(19) 0.0252(16) -0.0032(14) -0.0090(13) -0.0142(14)
    C36 0.0305(17) 0.0292(16) 0.0323(16) 0.0104(13) -0.0127(13) -0.0149(14)
    C37 0.0223(15) 0.0266(15) 0.0301(16) 0.0054(12) -0.0066(12) -0.0167(13)
    C38 0.0213(16) 0.0486(19) 0.0311(16) 0.0079(13) -0.0122(12) -0.0227(15)
    C39 0.0197(15) 0.0333(16) 0.0334(16) 0.0050(12) -0.0070(12) -0.0211(14)
    C40 0.0205(15) 0.0250(15) 0.0344(16) -0.0008(11) -0.0077(12) -0.0139(13)
_geom_special_details
;
 All s.u.'s (except the s.u. in the dihedral angle between two l.s. planes)
 are estimated using the full covariance matrix. The cell s.u.'s are taken
 into account individually in the estimation of s.u.'s in distances, angles
 and torsion angles; correlations between s.u.'s in cell parameters are only
 used when they are defined by crystal symmetry. An approximate (isotropic)
 treatment of cell s.u.'s is used for estimating s.u.'s involving l.s. planes.
;
loop_
    _geom_bond_atom_site_label_1
    _geom_bond_atom_site_label_2
    _geom_bond_site_symmetry_2
    _geom_bond_distance
    _geom_bond_publ_flag
    S1 C7 . 1.739(3) ?
    S1 C1 . 1.756(2) ?
    O1 C8 . 1.225(3) ?
    O2 C5 . 1.368(3) ?
    O2 C20 . 1.436(3) ?
    N1 C1 . 1.299(3) ?
    N1 C2 . 1.401(3) ?
    N2 C8 . 1.374(3) ?
    N2 C1 . 1.385(3) ?
    N2 H2N . 0.87(3) ?
    C2 C7 . 1.397(3) ?
    C2 C3 . 1.399(3) ?
    C3 C4 . 1.381(4) ?
    C3 H3 . 0.9500 ?
    C4 C5 . 1.404(4) ?
    C4 H4 . 0.9500 ?
    C5 C6 . 1.389(4) ?
    C6 C7 . 1.398(3) ?
    C6 H6 . 0.9500 ?
    C8 C9 . 1.506(3) ?
    C9 C10 . 1.542(4) ?
    C9 H9A . 0.9900 ?
    C9 H9B . 0.9900 ?
    C10 C11 . 1.537(3) ?
    C10 C17 . 1.539(3) ?
    C10 C19 . 1.543(3) ?
    C11 C12 . 1.530(4) ?
    C11 H11A . 0.9900 ?
    C11 H11B . 0.9900 ?
    C12 C13 . 1.532(4) ?
    C12 C18 . 1.534(4) ?
    C12 H12 . 1.0000 ?
    C13 C14 . 1.534(4) ?
    C13 H13A . 0.9900 ?
    C13 H13B . 0.9900 ?
    C14 C15 . 1.528(4) ?
    C14 C19 . 1.528(4) ?
    C14 H14 . 1.0000 ?
    C15 C16 . 1.529(4) ?
    C15 H15A . 0.9900 ?
    C15 H15B . 0.9900 ?
    C16 C18 . 1.534(4) ?
    C16 C17 . 1.538(4) ?
    C16 H16 . 1.0000 ?
    C17 H17A . 0.9900 ?
    C17 H17B . 0.9900 ?
    C18 H18A . 0.9900 ?
    C18 H18B . 0.9900 ?
    C19 H19A . 0.9900 ?
    C19 H19B . 0.9900 ?
    C20 H20A . 0.9800 ?
    C20 H20B . 0.9800 ?
    C20 H20C . 0.9800 ?
    S2 C21 . 1.742(2) ?
    S2 C27 . 1.743(3) ?
    O3 C28 . 1.223(3) ?
    O4 C25 . 1.372(3) ?
    O4 C40 . 1.429(3) ?
    N3 C21 . 1.300(3) ?
    N3 C22 . 1.409(3) ?
    N4 C28 . 1.376(3) ?
    N4 C21 . 1.391(3) ?
    N4 H4N . 0.78(3) ?
    C22 C23 . 1.396(3) ?
    C22 C27 . 1.403(3) ?
    C23 C24 . 1.372(3) ?
    C23 H23 . 0.9500 ?
    C24 C25 . 1.401(3) ?
    C24 H24 . 0.9500 ?
    C25 C26 . 1.389(4) ?
    C26 C27 . 1.397(3) ?
    C26 H26 . 0.9500 ?
    C28 C29 . 1.502(3) ?
    C29 C30 . 1.556(3) ?
    C29 H29A . 0.9900 ?
    C29 H29B . 0.9900 ?
    C30 C39 . 1.538(3) ?
    C30 C37 . 1.539(3) ?
    C30 C31 . 1.540(3) ?
    C31 C32 . 1.539(4) ?
    C31 H31A . 0.9900 ?
    C31 H31B . 0.9900 ?
    C32 C38 . 1.523(4) ?
    C32 C33 . 1.533(4) ?
    C32 H32 . 1.0000 ?
    C33 C34 . 1.526(4) ?
    C33 H33A . 0.9900 ?
    C33 H33B . 0.9900 ?
    C34 C35 . 1.540(4) ?
    C34 C39 . 1.540(4) ?
    C34 H34 . 1.0000 ?
    C35 C36 . 1.526(4) ?
    C35 H35A . 0.9900 ?
    C35 H35B . 0.9900 ?
    C36 C38 . 1.532(4) ?
    C36 C37 . 1.540(4) ?
    C36 H36 . 1.0000 ?
    C37 H37A . 0.9900 ?
    C37 H37B . 0.9900 ?
    C38 H38A . 0.9900 ?
    C38 H38B . 0.9900 ?
    C39 H39A . 0.9900 ?
    C39 H39B . 0.9900 ?
    C40 H40A . 0.9800 ?
    C40 H40B . 0.9800 ?
    C40 H40C . 0.9800 ?
loop_
    _geom_angle_atom_site_label_1
    _geom_angle_atom_site_label_2
    _geom_angle_atom_site_label_3
    _geom_angle_site_symmetry_1
    _geom_angle_site_symmetry_3
    _geom_angle
    _geom_angle_publ_flag
    C7 S1 C1 . . 87.98(12) ?
    C5 O2 C20 . . 117.2(2) ?
    C1 N1 C2 . . 109.1(2) ?
    C8 N2 C1 . . 123.1(2) ?
    C8 N2 H2N . . 116.6(17) ?
    C1 N2 H2N . . 119.9(17) ?
    N1 C1 N2 . . 122.0(2) ?
    N1 C1 S1 . . 117.39(19) ?
    N2 C1 S1 . . 120.53(19) ?
    C7 C2 C3 . . 118.8(2) ?
    C7 C2 N1 . . 115.4(2) ?
    C3 C2 N1 . . 125.7(2) ?
    C4 C3 C2 . . 119.2(2) ?
    C4 C3 H3 . . 120.4 ?
    C2 C3 H3 . . 120.4 ?
    C3 C4 C5 . . 121.2(3) ?
    C3 C4 H4 . . 119.4 ?
    C5 C4 H4 . . 119.4 ?
    O2 C5 C6 . . 124.1(2) ?
    O2 C5 C4 . . 115.1(2) ?
    C6 C5 C4 . . 120.8(2) ?
    C5 C6 C7 . . 117.1(2) ?
    C5 C6 H6 . . 121.4 ?
    C7 C6 H6 . . 121.4 ?
    C2 C7 C6 . . 122.9(2) ?
    C2 C7 S1 . . 110.02(19) ?
    C6 C7 S1 . . 126.9(2) ?
    O1 C8 N2 . . 121.3(2) ?
    O1 C8 C9 . . 123.1(2) ?
    N2 C8 C9 . . 115.5(2) ?
    C8 C9 C10 . . 112.4(2) ?
    C8 C9 H9A . . 109.1 ?
    C10 C9 H9A . . 109.1 ?
    C8 C9 H9B . . 109.1 ?
    C10 C9 H9B . . 109.1 ?
    H9A C9 H9B . . 107.9 ?
    C11 C10 C17 . . 108.7(2) ?
    C11 C10 C9 . . 108.1(2) ?
    C17 C10 C9 . . 111.7(2) ?
    C11 C10 C19 . . 108.2(2) ?
    C17 C10 C19 . . 108.9(2) ?
    C9 C10 C19 . . 111.2(2) ?
    C12 C11 C10 . . 110.6(2) ?
    C12 C11 H11A . . 109.5 ?
    C10 C11 H11A . . 109.5 ?
    C12 C11 H11B . . 109.5 ?
    C10 C11 H11B . . 109.5 ?
    H11A C11 H11B . . 108.1 ?
    C11 C12 C13 . . 110.0(2) ?
    C11 C12 C18 . . 109.1(2) ?
    C13 C12 C18 . . 109.1(2) ?
    C11 C12 H12 . . 109.6 ?
    C13 C12 H12 . . 109.6 ?
    C18 C12 H12 . . 109.6 ?
    C12 C13 C14 . . 109.3(2) ?
    C12 C13 H13A . . 109.8 ?
    C14 C13 H13A . . 109.8 ?
    C12 C13 H13B . . 109.8 ?
    C14 C13 H13B . . 109.8 ?
    H13A C13 H13B . . 108.3 ?
    C15 C14 C19 . . 109.4(2) ?
    C15 C14 C13 . . 109.2(2) ?
    C19 C14 C13 . . 109.8(2) ?
    C15 C14 H14 . . 109.5 ?
    C19 C14 H14 . . 109.5 ?
    C13 C14 H14 . . 109.5 ?
    C14 C15 C16 . . 109.9(2) ?
    C14 C15 H15A . . 109.7 ?
    C16 C15 H15A . . 109.7 ?
    C14 C15 H15B . . 109.7 ?
    C16 C15 H15B . . 109.7 ?
    H15A C15 H15B . . 108.2 ?
    C15 C16 C18 . . 109.5(2) ?
    C15 C16 C17 . . 109.5(2) ?
    C18 C16 C17 . . 108.8(2) ?
    C15 C16 H16 . . 109.7 ?
    C18 C16 H16 . . 109.7 ?
    C17 C16 H16 . . 109.7 ?
    C16 C17 C10 . . 110.2(2) ?
    C16 C17 H17A . . 109.6 ?
    C10 C17 H17A . . 109.6 ?
    C16 C17 H17B . . 109.6 ?
    C10 C17 H17B . . 109.6 ?
    H17A C17 H17B . . 108.1 ?
    C16 C18 C12 . . 109.8(2) ?
    C16 C18 H18A . . 109.7 ?
    C12 C18 H18A . . 109.7 ?
    C16 C18 H18B . . 109.7 ?
    C12 C18 H18B . . 109.7 ?
    H18A C18 H18B . . 108.2 ?
    C14 C19 C10 . . 110.4(2) ?
    C14 C19 H19A . . 109.6 ?
    C10 C19 H19A . . 109.6 ?
    C14 C19 H19B . . 109.6 ?
    C10 C19 H19B . . 109.6 ?
    H19A C19 H19B . . 108.1 ?
    O2 C20 H20A . . 109.5 ?
    O2 C20 H20B . . 109.5 ?
    H20A C20 H20B . . 109.5 ?
    O2 C20 H20C . . 109.5 ?
    H20A C20 H20C . . 109.5 ?
    H20B C20 H20C . . 109.5 ?
    C21 S2 C27 . . 88.08(12) ?
    C25 O4 C40 . . 117.6(2) ?
    C21 N3 C22 . . 108.6(2) ?
    C28 N4 C21 . . 124.1(2) ?
    C28 N4 H4N . . 117(2) ?
    C21 N4 H4N . . 119(2) ?
    N3 C21 N4 . . 120.3(2) ?
    N3 C21 S2 . . 118.23(19) ?
    N4 C21 S2 . . 121.46(19) ?
    C23 C22 C27 . . 118.9(2) ?
    C23 C22 N3 . . 125.9(2) ?
    C27 C22 N3 . . 115.3(2) ?
    C24 C23 C22 . . 119.1(2) ?
    C24 C23 H23 . . 120.4 ?
    C22 C23 H23 . . 120.4 ?
    C23 C24 C25 . . 121.6(2) ?
    C23 C24 H24 . . 119.2 ?
    C25 C24 H24 . . 119.2 ?
    O4 C25 C26 . . 124.9(2) ?
    O4 C25 C24 . . 114.3(2) ?
    C26 C25 C24 . . 120.8(2) ?
    C25 C26 C27 . . 117.0(2) ?
    C25 C26 H26 . . 121.5 ?
    C27 C26 H26 . . 121.5 ?
    C26 C27 C22 . . 122.7(2) ?
    C26 C27 S2 . . 127.5(2) ?
    C22 C27 S2 . . 109.81(18) ?
    O3 C28 N4 . . 120.8(2) ?
    O3 C28 C29 . . 123.6(2) ?
    N4 C28 C29 . . 115.6(2) ?
    C28 C29 C30 . . 113.0(2) ?
    C28 C29 H29A . . 109.0 ?
    C30 C29 H29A . . 109.0 ?
    C28 C29 H29B . . 109.0 ?
    C30 C29 H29B . . 109.0 ?
    H29A C29 H29B . . 107.8 ?
    C39 C30 C37 . . 108.9(2) ?
    C39 C30 C31 . . 108.6(2) ?
    C37 C30 C31 . . 108.8(2) ?
    C39 C30 C29 . . 111.3(2) ?
    C37 C30 C29 . . 111.3(2) ?
    C31 C30 C29 . . 107.9(2) ?
    C32 C31 C30 . . 110.2(2) ?
    C32 C31 H31A . . 109.6 ?
    C30 C31 H31A . . 109.6 ?
    C32 C31 H31B . . 109.6 ?
    C30 C31 H31B . . 109.6 ?
    H31A C31 H31B . . 108.1 ?
    C38 C32 C33 . . 109.5(2) ?
    C38 C32 C31 . . 109.3(2) ?
    C33 C32 C31 . . 109.4(2) ?
    C38 C32 H32 . . 109.5 ?
    C33 C32 H32 . . 109.5 ?
    C31 C32 H32 . . 109.5 ?
    C34 C33 C32 . . 109.4(2) ?
    C34 C33 H33A . . 109.8 ?
    C32 C33 H33A . . 109.8 ?
    C34 C33 H33B . . 109.8 ?
    C32 C33 H33B . . 109.8 ?
    H33A C33 H33B . . 108.2 ?
    C33 C34 C35 . . 109.7(2) ?
    C33 C34 C39 . . 109.8(2) ?
    C35 C34 C39 . . 109.2(2) ?
    C33 C34 H34 . . 109.4 ?
    C35 C34 H34 . . 109.4 ?
    C39 C34 H34 . . 109.4 ?
    C36 C35 C34 . . 109.4(2) ?
    C36 C35 H35A . . 109.8 ?
    C34 C35 H35A . . 109.8 ?
    C36 C35 H35B . . 109.8 ?
    C34 C35 H35B . . 109.8 ?
    H35A C35 H35B . . 108.3 ?
    C35 C36 C38 . . 110.1(2) ?
    C35 C36 C37 . . 108.9(2) ?
    C38 C36 C37 . . 109.1(2) ?
    C35 C36 H36 . . 109.6 ?
    C38 C36 H36 . . 109.6 ?
    C37 C36 H36 . . 109.6 ?
    C30 C37 C36 . . 110.3(2) ?
    C30 C37 H37A . . 109.6 ?
    C36 C37 H37A . . 109.6 ?
    C30 C37 H37B . . 109.6 ?
    C36 C37 H37B . . 109.6 ?
    H37A C37 H37B . . 108.1 ?
    C32 C38 C36 . . 109.9(2) ?
    C32 C38 H38A . . 109.7 ?
    C36 C38 H38A . . 109.7 ?
    C32 C38 H38B . . 109.7 ?
    C36 C38 H38B . . 109.7 ?
    H38A C38 H38B . . 108.2 ?
    C30 C39 C34 . . 109.9(2) ?
    C30 C39 H39A . . 109.7 ?
    C34 C39 H39A . . 109.7 ?
    C30 C39 H39B . . 109.7 ?
    C34 C39 H39B . . 109.7 ?
    H39A C39 H39B . . 108.2 ?
    O4 C40 H40A . . 109.5 ?
    O4 C40 H40B . . 109.5 ?
    H40A C40 H40B . . 109.5 ?
    O4 C40 H40C . . 109.5 ?
    H40A C40 H40C . . 109.5 ?
    H40B C40 H40C . . 109.5 ?
loop_
    _geom_torsion_atom_site_label_1
    _geom_torsion_atom_site_label_2
    _geom_torsion_atom_site_label_3
    _geom_torsion_atom_site_label_4
    _geom_torsion_site_symmetry_1
    _geom_torsion_site_symmetry_2
    _geom_torsion_site_symmetry_3
    _geom_torsion_site_symmetry_4
    _geom_torsion
    _geom_torsion_publ_flag
    C2 N1 C1 N2 . . . . 178.0(2) ?
    C2 N1 C1 S1 . . . . 0.4(3) ?
    C8 N2 C1 N1 . . . . 179.2(2) ?
    C8 N2 C1 S1 . . . . -3.2(3) ?
    C7 S1 C1 N1 . . . . 0.8(2) ?
    C7 S1 C1 N2 . . . . -176.8(2) ?
    C1 N1 C2 C7 . . . . -1.9(3) ?
    C1 N1 C2 C3 . . . . 175.1(2) ?
    C7 C2 C3 C4 . . . . -0.7(4) ?
    N1 C2 C3 C4 . . . . -177.7(2) ?
    C2 C3 C4 C5 . . . . 0.5(4) ?
    C20 O2 C5 C6 . . . . 7.2(4) ?
    C20 O2 C5 C4 . . . . -171.8(2) ?
    C3 C4 C5 O2 . . . . 179.1(2) ?
    C3 C4 C5 C6 . . . . 0.2(4) ?
    O2 C5 C6 C7 . . . . -179.4(2) ?
    C4 C5 C6 C7 . . . . -0.6(4) ?
    C3 C2 C7 C6 . . . . 0.3(4) ?
    N1 C2 C7 C6 . . . . 177.6(2) ?
    C3 C2 C7 S1 . . . . -174.76(19) ?
    N1 C2 C7 S1 . . . . 2.5(3) ?
    C5 C6 C7 C2 . . . . 0.4(4) ?
    C5 C6 C7 S1 . . . . 174.5(2) ?
    C1 S1 C7 C2 . . . . -1.78(19) ?
    C1 S1 C7 C6 . . . . -176.6(2) ?
    C1 N2 C8 O1 . . . . -7.3(4) ?
    C1 N2 C8 C9 . . . . 168.9(2) ?
    O1 C8 C9 C10 . . . . 75.8(3) ?
    N2 C8 C9 C10 . . . . -100.3(3) ?
    C8 C9 C10 C11 . . . . 174.6(2) ?
    C8 C9 C10 C17 . . . . 55.1(3) ?
    C8 C9 C10 C19 . . . . -66.8(3) ?
    C17 C10 C11 C12 . . . . -59.1(3) ?
    C9 C10 C11 C12 . . . . 179.5(2) ?
    C19 C10 C11 C12 . . . . 59.0(3) ?
    C10 C11 C12 C13 . . . . -59.8(3) ?
    C10 C11 C12 C18 . . . . 59.7(3) ?
    C11 C12 C13 C14 . . . . 59.0(3) ?
    C18 C12 C13 C14 . . . . -60.6(3) ?
    C12 C13 C14 C15 . . . . 60.8(3) ?
    C12 C13 C14 C19 . . . . -59.2(3) ?
    C19 C14 C15 C16 . . . . 60.0(3) ?
    C13 C14 C15 C16 . . . . -60.2(3) ?
    C14 C15 C16 C18 . . . . 59.4(3) ?
    C14 C15 C16 C17 . . . . -59.8(3) ?
    C15 C16 C17 C10 . . . . 59.4(3) ?
    C18 C16 C17 C10 . . . . -60.2(3) ?
    C11 C10 C17 C16 . . . . 59.2(3) ?
    C9 C10 C17 C16 . . . . 178.4(2) ?
    C19 C10 C17 C16 . . . . -58.4(3) ?
    C15 C16 C18 C12 . . . . -59.2(3) ?
    C17 C16 C18 C12 . . . . 60.4(3) ?
    C11 C12 C18 C16 . . . . -60.2(3) ?
    C13 C12 C18 C16 . . . . 59.9(3) ?
    C15 C14 C19 C10 . . . . -59.7(3) ?
    C13 C14 C19 C10 . . . . 60.1(3) ?
    C11 C10 C19 C14 . . . . -59.2(3) ?
    C17 C10 C19 C14 . . . . 58.8(3) ?
    C9 C10 C19 C14 . . . . -177.7(2) ?
    C22 N3 C21 N4 . . . . 179.9(2) ?
    C22 N3 C21 S2 . . . . 0.2(3) ?
    C28 N4 C21 N3 . . . . -174.2(2) ?
    C28 N4 C21 S2 . . . . 5.6(3) ?
    C27 S2 C21 N3 . . . . -0.4(2) ?
    C27 S2 C21 N4 . . . . 179.9(2) ?
    C21 N3 C22 C23 . . . . -179.6(2) ?
    C21 N3 C22 C27 . . . . 0.2(3) ?
    C27 C22 C23 C24 . . . . 0.4(4) ?
    N3 C22 C23 C24 . . . . -179.9(2) ?
    C22 C23 C24 C25 . . . . 1.1(4) ?
    C40 O4 C25 C26 . . . . 2.8(4) ?
    C40 O4 C25 C24 . . . . -177.7(2) ?
    C23 C24 C25 O4 . . . . 178.5(2) ?
    C23 C24 C25 C26 . . . . -2.0(4) ?
    O4 C25 C26 C27 . . . . -179.2(2) ?
    C24 C25 C26 C27 . . . . 1.3(4) ?
    C25 C26 C27 C22 . . . . 0.1(4) ?
    C25 C26 C27 S2 . . . . 179.76(19) ?
    C23 C22 C27 C26 . . . . -1.0(4) ?
    N3 C22 C27 C26 . . . . 179.3(2) ?
    C23 C22 C27 S2 . . . . 179.33(19) ?
    N3 C22 C27 S2 . . . . -0.4(3) ?
    C21 S2 C27 C26 . . . . -179.3(2) ?
    C21 S2 C27 C22 . . . . 0.41(19) ?
    C21 N4 C28 O3 . . . . -4.5(4) ?
    C21 N4 C28 C29 . . . . 172.7(2) ?
    O3 C28 C29 C30 . . . . 80.6(3) ?
    N4 C28 C29 C30 . . . . -96.5(3) ?
    C28 C29 C30 C39 . . . . -63.1(3) ?
    C28 C29 C30 C37 . . . . 58.5(3) ?
    C28 C29 C30 C31 . . . . 177.8(2) ?
    C39 C30 C31 C32 . . . . 59.5(3) ?
    C37 C30 C31 C32 . . . . -58.9(3) ?
    C29 C30 C31 C32 . . . . -179.7(2) ?
    C30 C31 C32 C38 . . . . 60.0(3) ?
    C30 C31 C32 C33 . . . . -60.0(3) ?
    C38 C32 C33 C34 . . . . -60.1(3) ?
    C31 C32 C33 C34 . . . . 59.7(3) ?
    C32 C33 C34 C35 . . . . 60.0(3) ?
    C32 C33 C34 C39 . . . . -60.0(3) ?
    C33 C34 C35 C36 . . . . -59.4(3) ?
    C39 C34 C35 C36 . . . . 61.0(3) ?
    C34 C35 C36 C38 . . . . 58.7(3) ?
    C34 C35 C36 C37 . . . . -60.9(3) ?
    C39 C30 C37 C36 . . . . -59.3(3) ?
    C31 C30 C37 C36 . . . . 58.9(3) ?
    C29 C30 C37 C36 . . . . 177.7(2) ?
    C35 C36 C37 C30 . . . . 60.5(3) ?
    C38 C36 C37 C30 . . . . -59.7(3) ?
    C33 C32 C38 C36 . . . . 59.6(3) ?
    C31 C32 C38 C36 . . . . -60.3(3) ?
    C35 C36 C38 C32 . . . . -59.3(3) ?
    C37 C36 C38 C32 . . . . 60.1(3) ?
    C37 C30 C39 C34 . . . . 59.0(3) ?
    C31 C30 C39 C34 . . . . -59.3(3) ?
    C29 C30 C39 C34 . . . . -178.0(2) ?
    C33 C34 C39 C30 . . . . 60.2(3) ?
    C35 C34 C39 C30 . . . . -60.1(3) ?
loop_
    _geom_hbond_atom_site_label_D
    _geom_hbond_atom_site_label_H
    _geom_hbond_atom_site_label_A
    _geom_hbond_site_symmetry_A
    _geom_hbond_distance_DH
    _geom_hbond_distance_HA
    _geom_hbond_distance_DA
    _geom_hbond_angle_DHA
    _geom_hbond_publ_flag
    N2 H2N N3 . 0.87(3) 2.13(3) 2.995(3) 169(2) y
    N4 H4N N1 . 0.78(3) 2.30(3) 3.077(3) 174(2) y
    C6 H6 O3 1_655 0.95 2.58 3.452(3) 153 y
    C26 H26 O1 1_455 0.95 2.45 3.392(3) 174 y
_iucr_refine_instructions_details
;
TITL I in P-1
CELL 0.71073  11.0114  13.6647  13.9230  61.554  80.252  89.782
ZERR    4.00   0.0013   0.0018   0.0018   0.003   0.003   0.004
LATT  1
SFAC C H N O S
UNIT 80 96 8 8 4
TEMP -173.0
SIZE 0.10 0.15 0.20
L.S. 12
BOND $H
ACTA
CONF
HTAB
WGHT    0.051500
FVAR       0.49394
S1    5    0.642958    0.038801    0.190272    11.00000    0.01766    0.02116 =
         0.02896   -0.01085   -0.00849    0.00318
O1    4    0.592208   -0.168360    0.237832    11.00000    0.02078    0.02551 =
         0.03401   -0.01187   -0.00924    0.00543
O2    4    0.800755    0.447178    0.077735    11.00000    0.02321    0.02384 =
         0.06066   -0.02409   -0.01374    0.00432
N1    3    0.473891    0.141008    0.074402    11.00000    0.01625    0.02128 =
         0.02553   -0.01080   -0.00616    0.00396
N2    3    0.452685   -0.053863    0.148376    11.00000    0.01592    0.02149 =
         0.02754   -0.01231   -0.00694    0.00318
H2N   2    0.381524   -0.052028    0.128152    11.00000   -1.20000
C1    1    0.512929    0.043604    0.131033    11.00000    0.01422    0.02459 =
         0.02182   -0.01175   -0.00282    0.00243
C2    1    0.550492    0.222819    0.074118    11.00000    0.01659    0.02182 =
         0.02523   -0.01311    0.00058    0.00015
C3    1    0.542922    0.338259    0.015128    11.00000    0.01746    0.02355 =
         0.03426   -0.01280   -0.00645    0.00655
AFIX  43
H3    2    0.480087    0.367442   -0.027570    11.00000   -1.20000
AFIX   0
C4    1    0.627885    0.409258    0.019720    11.00000    0.02390    0.02066 =
         0.04146   -0.01452   -0.00440    0.00515
AFIX  43
H4    2    0.622599    0.487655   -0.019740    11.00000   -1.20000
AFIX   0
C5    1    0.721937    0.367618    0.081678    11.00000    0.01894    0.02584 =
         0.03656   -0.02023   -0.00216    0.00084
C6    1    0.732381    0.253499    0.140065    11.00000    0.01865    0.02451 =
         0.02869   -0.01424   -0.00441    0.00293
AFIX  43
H6    2    0.796165    0.224580    0.181663    11.00000   -1.20000
AFIX   0
C7    1    0.644941    0.182997    0.134974    11.00000    0.01661    0.02219 =
         0.02531   -0.01231   -0.00163    0.00355
C8    1    0.492968   -0.157602    0.206847    11.00000    0.02049    0.02149 =
         0.02310   -0.01292   -0.00623    0.00563
C9    1    0.403701   -0.255132    0.235829    11.00000    0.02312    0.02233 =
         0.03229   -0.01765   -0.00953    0.00582
AFIX  23
H9A   2    0.449858   -0.312190    0.224338    11.00000   -1.20000
H9B   2    0.343663   -0.229497    0.185054    11.00000   -1.20000
AFIX   0
C10   1    0.332739   -0.308746    0.357100    11.00000    0.01847    0.02038 =
         0.02877   -0.01297   -0.00574    0.00310
C11   1    0.236098   -0.399273    0.374294    11.00000    0.02260    0.02130 =
         0.03711   -0.01520   -0.01222    0.00306
AFIX  23
H11A  2    0.178615   -0.364952    0.321948    11.00000   -1.20000
H11B  2    0.278115   -0.455519    0.358281    11.00000   -1.20000
AFIX   0
C12   1    0.163053   -0.456548    0.493871    11.00000    0.01899    0.02482 =
         0.04578   -0.01582   -0.00699   -0.00100
AFIX  13
H12   2    0.100341   -0.514835    0.503530    11.00000   -1.20000
AFIX   0
C13   1    0.250999   -0.511110    0.575533    11.00000    0.02550    0.02829 =
         0.03423   -0.00944   -0.00347    0.00006
AFIX  23
H13A  2    0.292692   -0.569009    0.562154    11.00000   -1.20000
H13B  2    0.203638   -0.547525    0.652856    11.00000   -1.20000
AFIX   0
C14   1    0.347729   -0.421519    0.559521    11.00000    0.02405    0.03342 =
         0.02632   -0.00936   -0.00876    0.00199
AFIX  13
H14   2    0.405822   -0.457087    0.612184    11.00000   -1.20000
AFIX   0
C15   1    0.282179   -0.334318    0.583153    11.00000    0.03507    0.05347 =
         0.03272   -0.02637    0.00187   -0.00768
AFIX  23
H15A  2    0.344112   -0.276774    0.574127    11.00000   -1.20000
H15B  2    0.235789   -0.370524    0.660813    11.00000   -1.20000
AFIX   0
C16   1    0.193120   -0.279355    0.503040    11.00000    0.02880    0.03240 =
         0.04570   -0.02411    0.00265    0.00242
AFIX  13
H16   2    0.150147   -0.222601    0.518963    11.00000   -1.20000
AFIX   0
C17   1    0.265727   -0.222345    0.382588    11.00000    0.02097    0.02388 =
         0.04259   -0.01956   -0.00538    0.00299
AFIX  23
H17A  2    0.326969   -0.163458    0.371862    11.00000   -1.20000
H17B  2    0.208212   -0.186558    0.330584    11.00000   -1.20000
AFIX   0
C18   1    0.097321   -0.368854    0.517416    11.00000    0.01915    0.03610 =
         0.04286   -0.01631    0.00012    0.00025
AFIX  23
H18A  2    0.039599   -0.333591    0.465499    11.00000   -1.20000
H18B  2    0.048737   -0.405316    0.594289    11.00000   -1.20000
AFIX   0
C19   1    0.420427   -0.364836    0.439979    11.00000    0.02067    0.02543 =
         0.02968   -0.01318   -0.01037    0.00351
AFIX  23
H19A  2    0.463613   -0.421041    0.424682    11.00000   -1.20000
H19B  2    0.483582   -0.307889    0.430330    11.00000   -1.20000
AFIX   0
C20   1    0.908038    0.409990    0.126992    11.00000    0.02152    0.03257 =
         0.04522   -0.02443   -0.00855    0.00147
AFIX 137
H20A  2    0.954184    0.473421    0.122996    11.00000   -1.50000
H20B  2    0.960956    0.378423    0.086585    11.00000   -1.50000
H20C  2    0.882192    0.352747    0.205014    11.00000   -1.50000
AFIX   0
S2    5   -0.030298   -0.001703    0.165714    11.00000    0.01639    0.02292 =
         0.02571   -0.01462   -0.00576    0.00288
O3    4    0.017381    0.167418    0.202761    11.00000    0.01734    0.02852 =
         0.03425   -0.01960   -0.00730    0.00545
O4    4   -0.151093   -0.345049    0.116429    11.00000    0.02142    0.02659 =
         0.04142   -0.02241   -0.00639   -0.00124
N3    3    0.194258   -0.042505    0.105192    11.00000    0.01733    0.02153 =
         0.02004   -0.01052   -0.00684    0.00448
N4    3    0.189723    0.110000    0.138017    11.00000    0.01369    0.02244 =
         0.02794   -0.01381   -0.00553    0.00154
H4N   2    0.261613    0.122113    0.117670    11.00000   -1.20000
C21   1    0.130286    0.023031    0.133478    11.00000    0.01903    0.01827 =
         0.01778   -0.00953   -0.00893    0.00483
C22   1    0.111907   -0.122574    0.107510    11.00000    0.01955    0.01887 =
         0.01844   -0.00734   -0.00766    0.00167
C23   1    0.145109   -0.208039    0.082943    11.00000    0.01740    0.03107 =
         0.02451   -0.01582   -0.00663    0.00780
AFIX  43
H23   2    0.229729   -0.216365    0.062484    11.00000   -1.20000
AFIX   0
C24   1    0.053873   -0.279850    0.088745    11.00000    0.02539    0.02281 =
         0.02682   -0.01742   -0.00655    0.00455
AFIX  43
H24   2    0.076342   -0.338818    0.073285    11.00000   -1.20000
AFIX   0
C25   1   -0.071670   -0.268243    0.116940    11.00000    0.02215    0.02260 =
         0.02450   -0.00997   -0.00672   -0.00085
C26   1   -0.107799   -0.185120    0.143337    11.00000    0.01429    0.02343 =
         0.02311   -0.00973   -0.00314    0.00330
AFIX  43
H26   2   -0.192576   -0.177466    0.164072    11.00000   -1.20000
AFIX   0
C27   1   -0.013911   -0.113254    0.138039    11.00000    0.02102    0.01725 =
         0.02062   -0.01028   -0.00736    0.00319
C28   1    0.130207    0.177054    0.176182    11.00000    0.02034    0.01901 =
         0.02168   -0.00937   -0.00550    0.00575
C29   1    0.212973    0.256674    0.187449    11.00000    0.02150    0.01840 =
         0.02858   -0.01138   -0.00703    0.00255
AFIX  23
H29A  2    0.174760    0.328189    0.164978    11.00000   -1.20000
H29B  2    0.293158    0.272087    0.136039    11.00000   -1.20000
AFIX   0
C30   1    0.236927    0.211232    0.307814    11.00000    0.01556    0.02057 =
         0.03060   -0.01330   -0.00779    0.00359
C31   1    0.326451    0.297902    0.307307    11.00000    0.02304    0.02750 =
         0.03674   -0.01924   -0.01066    0.00235
AFIX  23
H31A  2    0.404542    0.309931    0.254412    11.00000   -1.20000
H31B  2    0.289202    0.370057    0.282473    11.00000   -1.20000
AFIX   0
C32   1    0.353976    0.256875    0.424626    11.00000    0.02658    0.04147 =
         0.04029   -0.02756   -0.01180    0.00218
AFIX  13
H32   2    0.412176    0.313684    0.423317    11.00000   -1.20000
AFIX   0
C33   1    0.233048    0.239821    0.505923    11.00000    0.03541    0.04591 =
         0.03951   -0.03005   -0.01552    0.01206
AFIX  23
H33A  2    0.250261    0.213802    0.581496    11.00000   -1.20000
H33B  2    0.195081    0.311529    0.482605    11.00000   -1.20000
AFIX   0
C34   1    0.144162    0.153417    0.507479    11.00000    0.02269    0.04486 =
         0.03377   -0.02498   -0.00197    0.00482
AFIX  13
H34   2    0.065295    0.142350    0.560530    11.00000   -1.20000
AFIX   0
C35   1    0.202784    0.041589    0.544913    11.00000    0.03719    0.03982 =
         0.02517   -0.01416   -0.00895   -0.00317
AFIX  23
H35A  2    0.218888    0.013474    0.621136    11.00000   -1.20000
H35B  2    0.145256   -0.014490    0.545845    11.00000   -1.20000
AFIX   0
C36   1    0.323863    0.058798    0.464687    11.00000    0.03050    0.02924 =
         0.03227   -0.01486   -0.01266    0.01036
AFIX  13
H36   2    0.362741   -0.013470    0.489284    11.00000   -1.20000
AFIX   0
C37   1    0.296136    0.099654    0.347410    11.00000    0.02227    0.02661 =
         0.03010   -0.01674   -0.00659    0.00537
AFIX  23
H37A  2    0.373865    0.109508    0.294921    11.00000   -1.20000
H37B  2    0.239238    0.043013    0.348577    11.00000   -1.20000
AFIX   0
C38   1    0.412653    0.146612    0.461735    11.00000    0.02129    0.04855 =
         0.03111   -0.02272   -0.01221    0.00793
AFIX  23
H38A  2    0.431933    0.120511    0.536645    11.00000   -1.20000
H38B  2    0.490966    0.157464    0.409521    11.00000   -1.20000
AFIX   0
C39   1    0.116421    0.194374    0.390164    11.00000    0.01966    0.03334 =
         0.03343   -0.02108   -0.00695    0.00500
AFIX  23
H39A  2    0.057735    0.138784    0.391585    11.00000   -1.20000
H39B  2    0.077631    0.265772    0.365865    11.00000   -1.20000
AFIX   0
C40   1   -0.280808   -0.336038    0.140255    11.00000    0.02052    0.02503 =
         0.03440   -0.01391   -0.00771   -0.00079
AFIX 137
H40A  2   -0.326988   -0.398686    0.142846    11.00000   -1.50000
H40B  2   -0.302108   -0.265504    0.081943    11.00000   -1.50000
H40C  2   -0.302277   -0.337745    0.212313    11.00000   -1.50000
HKLF 4
REM I in P-1
REM R1 =  0.0494 for   4424 Fo > 4sig(Fo)  and  0.0983 for all   7124 data
REM    459 parameters refined using      0 restraints
END
WGHT      0.0515      0.0000
REM Highest difference peak  0.399,  deepest hole -0.370,  1-sigma level  0.060
Q1    1   0.0558  0.0428  0.0997  11.00000  0.05    0.40
Q2    1  -0.0667 -0.0447  0.2552  11.00000  0.05    0.35
Q3    1   0.7061  0.0094  0.2415  11.00000  0.05    0.34
Q4    1   0.6768 -0.0009  0.2571  11.00000  0.05    0.33
Q5    1   0.6243 -0.0127  0.2774  11.00000  0.05    0.33
Q6    1   0.3769 -0.3320  0.4011  11.00000  0.05    0.33
Q7    1  -0.0406  0.0415  0.0860  11.00000  0.05    0.32
Q8    1   0.2809  0.1612  0.3241  11.00000  0.05    0.31
Q9    1   0.3163  0.0927  0.4031  11.00000  0.05    0.31
Q10   1   0.0448 -0.0223  0.2150  11.00000  0.05    0.30
Q11   1   0.4155  0.1682  0.0186  11.00000  0.05    0.28
Q12   1   0.6069  0.0563  0.1237  11.00000  0.05    0.28
Q13   1   0.0440  0.1998  0.1177  11.00000  0.05    0.27
Q14   1   0.2047 -0.4913  0.5318  11.00000  0.05    0.26
Q15   1  -0.0980  0.0228  0.1184  11.00000  0.05    0.26
Q16   1   0.0428 -0.1488  0.1791  11.00000  0.05    0.25
Q17   1   0.5340  0.0143  0.2093  11.00000  0.05    0.25
Q18   1   0.3373  0.2754  0.3677  11.00000  0.05    0.25
Q19   1  -0.0469  0.1436  0.2620  11.00000  0.05    0.25
Q20   1   0.3995 -0.4032  0.5076  11.00000  0.05    0.25
;
