# Supplementary material for: 2-(Adamantan-1-yl)-N-(6-meth­oxy-1,3-benzo­thia­zol-2-yl)acetamide
Source: Acta Crystallogr Sect E Struct Rep Online. 2013 Aug 23;69(Pt 9):o1472. doi: 10.1107/S1600536813023313 (PMC3884489; doi:10.1107/S1600536813023313)
Supplement: Supplementary file 2 [file e-69-o1472-Isup2.hkl]

# 
# h,k,l, Fc-squared, Fo-squared, sigma(Fo-squared) and status flag 
# 
data_I
_shelx_title ' mo_Bun3_0m in P-1' 
_shelx_refln_list_code          4 
_shelx_F_calc_maximum      202.75 
_exptl_crystal_F_000       760.00 
_reflns_d_resolution_high  0.8108 
 
loop_ 
 _symmetry_equiv_pos_as_xyz 
 'x, y, z' 
 '-x, -y, -z' 
 
_cell_length_a    11.0114 
_cell_length_b    13.6647 
_cell_length_c    13.9230 
_cell_angle_alpha  61.554 
_cell_angle_beta   80.252 
_cell_angle_gamma  89.782 
 
_shelx_F_squared_multiplier     1.000 
 
loop_ 
 _refln_index_h 
 _refln_index_k 
 _refln_index_l 
 _refln_F_squared_calc 
 _refln_F_squared_meas 
 _refln_F_squared_sigma 
 _refln_observed_status 
   1   0   0       10.14        4.38      4.08 o 
   2   0   0     2979.85     2942.54     53.82 o 
   3   0   0       83.45      100.01     18.68 o 
   4   0   0       39.92       40.70      4.27 o 
   5   0   0      197.58      195.24     24.13 o 
   6   0   0      455.76      420.02     32.04 o 
   7   0   0       47.84       24.30     23.10 o 
   8   0   0      288.82      241.44     40.86 o 
   9   0   0      132.16      127.07     33.43 o 
  10   0   0       86.65       48.18     67.70 o 
  11   0   0       68.13       28.98     30.35 o 
  12   0   0       72.32       99.41     40.66 o 
  13   0   0      490.20      432.58     54.51 o 
 -13   1   0       98.77      115.76     45.01 o 
 -12   1   0      904.35      899.21     66.58 o 
 -11   1   0       18.00       37.93     33.43 o 
 -10   1   0      431.59      390.92     43.67 o 
  -9   1   0       56.11        0.00     26.21 o 
  -8   1   0      588.51      603.68     46.68 o 
  -7   1   0       54.57       23.00     24.33 o 
  -6   1   0     1851.06     1595.16    151.50 o 
  -5   1   0       64.80       85.47     13.86 o 
  -4   1   0        4.31       12.34      8.41 o 
  -3   1   0        2.33       23.70     16.55 o 
  -2   1   0    13539.99    13594.59    246.98 o 
  -1   1   0       42.56       41.48      4.92 o 
   1   1   0        0.04        0.00      4.10 o 
   2   1   0      621.92      662.04     18.46 o 
   3   1   0      135.24      139.88     10.81 o 
   4   1   0       15.38       21.67      4.74 o 
   5   1   0      825.78      856.50     83.85 o 
   6   1   0     1323.39     1376.72     55.12 o 
   7   1   0        0.72        1.91     21.85 o 
   8   1   0       22.27        0.00     27.12 o 
   9   1   0      181.18      197.56     47.59 o 
  10   1   0      433.27      539.07     51.51 o 
  11   1   0      211.23      230.35     44.13 o 
  12   1   0        1.84        0.00     33.70 o 
  13   1   0      434.99      437.32     67.45 o 
 -13   2   0        6.90       75.36     38.60 o 
 -12   2   0       78.06       87.53     40.58 o 
 -11   2   0      518.66      393.33     58.52 o 
 -10   2   0       77.72       85.07     30.51 o 
  -9   2   0      178.65      176.20     34.32 o 
  -8   2   0       53.27       49.61     36.17 o 
  -7   2   0      623.35      643.29     24.75 o 
  -6   2   0     1787.05     1963.70     46.86 o 
  -5   2   0     3559.05     3617.50     74.93 o 
  -4   2   0       22.42       20.10     11.58 o 
  -3   2   0     2103.05     2087.58     46.13 o 
  -2   2   0     1515.21     1339.77     32.37 o 
  -1   2   0    11388.14    11918.85    216.34 o 
   0   2   0     3369.83     3542.92     58.09 o 
   1   2   0     6291.09     6572.28    248.96 o 
   2   2   0       12.12        7.93     10.17 o 
   3   2   0      381.25      449.40     18.91 o 
   4   2   0      139.43      169.74     12.81 o 
   5   2   0       26.14       40.27     10.88 o 
   6   2   0      937.07      875.10     26.32 o 
   7   2   0      229.58      192.70     32.00 o 
   8   2   0       56.86       63.28     30.71 o 
   9   2   0      156.68      167.71     54.95 o 
  10   2   0      206.42      201.34     39.82 o 
  11   2   0       25.08       14.31     30.19 o 
  12   2   0      126.25      137.70     39.37 o 
  13   2   0      380.16      322.46     51.31 o 
 -13   3   0        8.34       12.10     72.15 o 
 -12   3   0      396.30      450.84     50.76 o 
 -11   3   0      115.00       90.73     47.30 o 
 -10   3   0      203.52      183.06     35.78 o 
  -9   3   0      151.81      205.41     30.17 o 
  -8   3   0      306.52      277.27     28.03 o 
  -7   3   0       25.36       39.47     14.41 o 
  -6   3   0       34.35       27.05     12.85 o 
  -5   3   0        6.70        9.43     11.68 o 
  -4   3   0       13.71       22.50     10.47 o 
  -3   3   0      692.47      700.53     23.70 o 
  -2   3   0      338.12      398.27     26.26 o 
  -1   3   0     2166.55     2190.47     50.52 o 
   0   3   0      764.47      721.87     28.99 o 
   1   3   0      914.73      837.45     24.96 o 
   2   3   0       89.06       89.68     12.35 o 
   3   3   0     4838.47     4656.12     92.61 o 
   4   3   0      105.47      119.80     13.43 o 
   5   3   0      313.53      350.22     19.68 o 
   6   3   0     1300.28     1340.76     37.91 o 
   7   3   0      739.31      684.71     46.93 o 
   8   3   0     3440.37     3143.73    105.63 o 
   9   3   0        3.72        0.00     29.89 o 
  10   3   0      230.87      233.60     41.56 o 
  11   3   0       17.66       57.96     34.27 o 
  12   3   0       21.47        2.19     35.02 o 
 -13   4   0      126.75      145.51     39.17 o 
 -12   4   0      219.10      231.19     40.92 o 
 -11   4   0      162.60      186.07     36.26 o 
 -10   4   0      954.13      886.15     57.55 o 
  -9   4   0      104.35       81.07     17.54 o 
  -8   4   0       50.20       30.28     15.54 o 
  -7   4   0      325.32      340.66     23.20 o 
  -6   4   0       46.31       45.94     14.02 o 
  -5   4   0       47.36       30.74     13.12 o 
  -4   4   0      541.78      567.12     34.97 o 
  -3   4   0      417.70      426.41     31.74 o 
  -2   4   0      362.03      428.76     20.42 o 
  -1   4   0     1166.18     1175.94     40.71 o 
   0   4   0      258.88      305.02     15.74 o 
   1   4   0       38.48       47.36     10.92 o 
   2   4   0     1631.88     1674.33     41.16 o 
   3   4   0     3511.65     3366.63     71.65 o 
   4   4   0       51.25       60.44     18.69 o 
   5   4   0     2003.85     2046.40     51.16 o 
   6   4   0        2.72       40.96     14.74 o 
   7   4   0     1254.52     1231.95     46.14 o 
   8   4   0       56.65       60.31     16.69 o 
   9   4   0      155.64      140.60     35.22 o 
  10   4   0      302.66      265.95     42.43 o 
  11   4   0        3.05        0.00     31.67 o 
  12   4   0        2.28        0.00     40.74 o 
 -12   5   0      293.96      336.50     44.99 o 
 -11   5   0       45.97       99.36     38.01 o 
 -10   5   0        3.64       17.17     27.27 o 
  -9   5   0       31.33       12.51     21.14 o 
  -8   5   0      257.06      284.78     25.63 o 
  -7   5   0      237.54      251.10     22.27 o 
  -6   5   0      255.42      264.70     21.62 o 
  -5   5   0      843.13      746.16     29.38 o 
  -4   5   0      576.32      621.89     25.80 o 
  -3   5   0     1307.46     1455.38     38.94 o 
  -2   5   0      739.68      736.21     25.48 o 
  -1   5   0      465.41      482.33     19.93 o 
   0   5   0     2717.79     2799.79     60.28 o 
   1   5   0     3844.89     3862.36     79.58 o 
   2   5   0       80.19       92.22     13.38 o 
   3   5   0     1072.89      988.09     50.22 o 
   4   5   0     2137.50     2368.59     57.40 o 
   5   5   0       32.46       25.19     15.42 o 
   6   5   0        0.14       20.88     16.15 o 
   7   5   0      158.23      129.05     19.82 o 
   8   5   0     1820.55     1735.42     60.51 o 
   9   5   0      525.20      435.37    150.58 o 
  10   5   0      507.06      553.62     58.36 o 
  11   5   0        5.67        8.60     30.70 o 
  12   5   0        0.30        0.00     38.91 o 
 -12   6   0      235.79      272.15     41.22 o 
 -11   6   0       60.73      102.75     33.87 o 
 -10   6   0      222.31      260.55     38.55 o 
  -9   6   0      242.67      291.87     40.08 o 
  -8   6   0      617.26      673.27     68.46 o 
  -7   6   0      599.49      572.25     31.33 o 
  -6   6   0      286.37      326.14     25.27 o 
  -5   6   0      232.02      224.10     28.06 o 
  -4   6   0        0.17       17.61     13.81 o 
  -3   6   0      413.85      574.18     25.62 o 
  -2   6   0     8903.86     9055.22    173.35 o 
  -1   6   0       39.77       43.42     12.54 o 
   0   6   0     1220.13     1219.53     35.04 o 
   1   6   0     1567.98     1584.60     41.41 o 
   2   6   0       24.98       31.97     12.56 o 
   3   6   0      208.41      220.56     27.43 o 
   4   6   0        0.88       11.09     23.60 o 
   5   6   0        8.36        0.00     16.46 o 
   6   6   0      266.15      268.02     24.80 o 
   7   6   0     1263.13     1264.46     44.55 o 
   8   6   0       45.00       52.96     17.71 o 
   9   6   0       29.51       13.31     29.30 o 
  10   6   0      388.38      366.18    140.92 o 
  11   6   0      263.84      294.59     47.31 o 
 -12   7   0       73.77       58.70     32.61 o 
 -11   7   0       47.53       80.32     33.45 o 
 -10   7   0      813.39      809.55     39.83 o 
  -9   7   0      101.98      107.16     21.66 o 
  -8   7   0      568.08      565.36     33.31 o 
  -7   7   0     3136.88     3133.37     77.36 o 
  -6   7   0       29.31       42.67     17.86 o 
  -5   7   0     1121.51      990.02     43.71 o 
  -4   7   0       26.99       40.12     15.44 o 
  -3   7   0     1296.35     1331.00     39.67 o 
  -2   7   0     4352.22     4498.80     94.13 o 
  -1   7   0      380.12      353.50     21.90 o 
   0   7   0      330.71      325.66     20.54 o 
   1   7   0      572.89      548.77     34.50 o 
   2   7   0       88.02       69.67     14.45 o 
   3   7   0       39.23       37.27     16.00 o 
   4   7   0       37.15       39.84     17.52 o 
   5   7   0       15.71        0.77     18.19 o 
   6   7   0     1776.95     1732.87     53.87 o 
   7   7   0      233.12      269.70     27.56 o 
   8   7   0      650.88      680.44     36.12 o 
   9   7   0        0.49        0.00     31.56 o 
  10   7   0       79.91       68.81     63.16 o 
  11   7   0      249.66      224.00     44.97 o 
 -11   8   0        5.87        0.00     29.58 o 
 -10   8   0      261.89      197.75     32.22 o 
  -9   8   0      411.21      439.28     33.29 o 
  -8   8   0      522.58      517.17     33.66 o 
  -7   8   0      172.98      162.00     23.22 o 
  -6   8   0     2244.51     2220.47     65.38 o 
  -5   8   0      553.79      531.57     31.26 o 
  -4   8   0      274.47      309.03     23.80 o 
  -3   8   0      558.79      684.75     31.61 o 
  -2   8   0      643.39      590.47     39.47 o 
  -1   8   0      103.39      108.96     16.19 o 
   0   8   0       18.56       45.50     15.34 o 
   1   8   0     1248.87     1175.41     38.82 o 
   2   8   0        3.71        0.00     22.68 o 
   3   8   0       37.28       29.13     16.58 o 
   4   8   0     1348.52     1346.54     46.28 o 
   5   8   0       18.38       16.89     19.14 o 
   6   8   0        2.83       14.25     19.61 o 
   7   8   0       52.61       44.18     20.67 o 
   8   8   0      123.02      155.95     26.55 o 
   9   8   0        5.18       29.50     43.34 o 
  10   8   0       41.86       21.79     35.37 o 
 -11   9   0       12.74        0.06     28.06 o 
 -10   9   0        0.52        0.00     20.83 o 
  -9   9   0       26.17        0.00     20.35 o 
  -8   9   0       77.87       65.70     22.15 o 
  -7   9   0     1024.24      991.15     56.08 o 
  -6   9   0      143.95      159.07     22.45 o 
  -5   9   0       46.30       62.25     19.15 o 
  -4   9   0      265.95      280.23     40.17 o 
  -3   9   0       66.18       77.69     17.72 o 
  -2   9   0        1.31        3.02     14.98 o 
  -1   9   0      401.35      409.80     29.97 o 
   0   9   0       52.57       58.48     19.71 o 
   1   9   0      747.50      789.53     43.83 o 
   2   9   0      189.21      209.41     21.77 o 
   3   9   0        0.26        0.00     16.98 o 
   4   9   0      483.06      488.17     31.53 o 
   5   9   0        3.41        3.72     18.89 o 
   6   9   0        9.76       22.77     26.42 o 
   7   9   0      279.38      289.67     29.54 o 
   8   9   0        1.62        0.00     28.59 o 
   9   9   0       82.21       32.72     35.69 o 
 -10  10   0       18.18       14.69     23.06 o 
  -9  10   0        1.65        0.00     20.77 o 
  -8  10   0      286.21      295.68     29.86 o 
  -7  10   0      113.89      101.08     23.37 o 
  -6  10   0        0.84        0.00     17.78 o 
  -5  10   0       55.25       53.80     20.46 o 
  -4  10   0       15.06        9.28     17.15 o 
  -3  10   0       78.86       57.89     18.12 o 
  -2  10   0      226.83      250.68     33.50 o 
  -1  10   0      480.79      392.70     38.34 o 
   0  10   0      395.26      351.02     38.02 o 
   1  10   0     1644.28     1787.94     52.40 o 
   2  10   0       24.56       37.31     18.32 o 
   3  10   0     1109.37     1146.38     42.82 o 
   4  10   0      170.35      192.45     27.72 o 
   5  10   0      145.92      184.86     24.86 o 
   6  10   0       36.21       44.03     21.51 o 
   7  10   0        0.02        0.00     22.65 o 
   8  10   0       59.08       77.62     35.50 o 
   9  10   0      191.61      220.62     44.45 o 
  -9  11   0      133.11       98.34     33.41 o 
  -8  11   0       99.33       53.85     31.39 o 
  -7  11   0      354.35      414.63     67.40 o 
  -6  11   0       70.40       31.29     29.22 o 
  -5  11   0      385.02      368.62     41.36 o 
  -4  11   0        2.28        0.00     26.63 o 
  -3  11   0        5.48        0.00     25.17 o 
  -2  11   0      123.08      162.91     32.49 o 
  -1  11   0      807.77      755.44     52.92 o 
   0  11   0        0.36       23.93     27.71 o 
   1  11   0     1663.22     1590.89     67.14 o 
   2  11   0      145.73      138.34     29.46 o 
   3  11   0       84.66       64.81     28.63 o 
   4  11   0        5.85        0.00     27.07 o 
   5  11   0        7.38       11.09     27.49 o 
   6  11   0        1.70        0.00     28.00 o 
   7  11   0      151.75      165.08     36.46 o 
   8  11   0       46.93        9.59     56.49 o 
  -8  12   0       56.24       19.26     30.69 o 
  -7  12   0      104.39      101.21     34.33 o 
  -6  12   0      292.42      264.15     42.14 o 
  -5  12   0       20.23        0.00     42.87 o 
  -4  12   0      184.84      200.05     36.26 o 
  -3  12   0      295.74      216.43     37.89 o 
  -2  12   0      634.33      534.71     81.08 o 
  -1  12   0      134.05      168.21     35.81 o 
   0  12   0        1.72        0.00     28.73 o 
   1  12   0        6.95       16.83     27.12 o 
   2  12   0        0.02        0.00     27.35 o 
   3  12   0       72.38       56.85     31.19 o 
   4  12   0       73.70       49.00     30.17 o 
   5  12   0        1.59        0.00     68.07 o 
   6  12   0        0.18       37.22     32.80 o 
  -7  13   0      226.01      285.08     43.28 o 
  -6  13   0       25.36       66.56     34.48 o 
  -5  13   0       21.49        0.00     29.21 o 
  -4  13   0      173.65      208.22     40.89 o 
  -3  13   0       54.89       53.08     31.42 o 
  -2  13   0      655.03      539.93     49.79 o 
  -1  13   0      199.09      176.82     39.12 o 
   0  13   0      301.79      281.51     42.16 o 
   1  13   0       98.51       70.98     33.08 o 
   2  13   0        8.67        0.00     30.09 o 
   3  13   0        2.79        0.00     31.40 o 
   4  13   0      487.14      502.77     50.28 o 
   5  13   0        0.04        0.00     30.58 o 
  -5  14   0       39.91       34.99     36.14 o 
  -4  14   0      158.20      159.70     39.17 o 
  -3  14   0       94.79       87.59     36.20 o 
  -2  14   0       50.35       29.51     32.89 o 
  -1  14   0       29.89       25.03     44.38 o 
   0  14   0       89.47      145.71     35.54 o 
   1  14   0       44.40       59.61     35.27 o 
   2  14   0      317.27      326.65     43.88 o 
   3  14   0       96.22      148.74     38.24 o 
  -1 -14   1       78.67      120.92     37.19 o 
   0 -14   1        5.11        0.00     30.11 o 
   1 -14   1      172.08      123.77     39.97 o 
   2 -14   1      242.30      208.25     42.39 o 
   3 -14   1       28.89        9.14     32.96 o 
   4 -14   1       41.14        1.42     67.54 o 
  -4 -13   1      148.83      172.28     40.14 o 
  -3 -13   1        5.73        0.00     31.07 o 
  -2 -13   1      240.19      194.37     39.31 o 
  -1 -13   1       60.87       83.26     34.03 o 
   0 -13   1      157.68      115.29     60.52 o 
   1 -13   1       20.60       33.18     28.99 o 
   2 -13   1      667.81      537.80     50.60 o 
   3 -13   1        1.33        0.00     28.24 o 
   4 -13   1        5.71       24.49     33.67 o 
   5 -13   1       90.90      220.14     59.45 o 
   6 -13   1       14.60        0.00     32.53 o 
  -6 -12   1       37.31        0.00     40.52 o 
  -5 -12   1       66.22        0.89     31.34 o 
  -4 -12   1        6.25        0.00     30.51 o 
  -3 -12   1       69.87       74.60     32.23 o 
  -2 -12   1      516.90      492.90     47.58 o 
  -1 -12   1       93.92       22.20     29.72 o 
   0 -12   1       88.27       96.10     34.25 o 
   1 -12   1      135.24      112.78     34.07 o 
   2 -12   1       64.09       45.37     30.71 o 
   3 -12   1       77.00       75.82     32.58 o 
   4 -12   1        3.07        0.00     27.17 o 
   5 -12   1      115.50      124.96     36.52 o 
   6 -12   1       31.27        5.68     33.51 o 
   7 -12   1       16.25       10.95     35.42 o 
   8 -12   1      248.62      307.89     55.72 o 
  -7 -11   1       65.76       64.47     34.76 o 
  -6 -11   1       47.29        0.00     30.31 o 
  -5 -11   1      206.42      245.03     37.96 o 
  -4 -11   1       38.35       21.32     28.36 o 
  -3 -11   1       63.31       37.41     30.25 o 
  -2 -11   1      246.44      244.34     46.30 o 
  -1 -11   1        1.46        0.00     27.12 o 
   0 -11   1       95.56      146.79     33.84 o 
   1 -11   1        2.65        6.58     24.98 o 
   2 -11   1        7.72       46.13     30.62 o 
   3 -11   1       66.03       66.59     29.87 o 
   4 -11   1       31.43        0.00     63.03 o 
   5 -11   1      324.00      349.79     42.46 o 
   6 -11   1        0.21        0.00     29.72 o 
   7 -11   1       76.79       25.41     30.60 o 
   8 -11   1       18.31        0.00     31.07 o 
   9 -11   1       76.88       51.07     43.26 o 
  -8 -10   1      269.98      113.19     65.40 o 
  -7 -10   1      196.53      190.29     36.21 o 
  -6 -10   1       70.90       41.98     37.21 o 
  -5 -10   1       36.29       55.06     29.93 o 
  -4 -10   1      834.41      799.02     53.07 o 
  -3 -10   1       15.81       16.48     28.05 o 
  -2 -10   1      196.45      172.14     39.06 o 
  -1 -10   1      302.83      277.80     36.66 o 
   0 -10   1        8.29       84.85     29.00 o 
   1 -10   1      310.90      263.54     36.01 o 
   2 -10   1      180.16      168.78     32.37 o 
   3 -10   1       47.31       30.07     26.70 o 
   4 -10   1      120.17       66.03     27.03 o 
   5 -10   1      828.63      712.29     94.20 o 
   6 -10   1        0.18        0.00     30.21 o 
   7 -10   1       55.96       64.96     30.98 o 
   8 -10   1      237.49      235.51     38.10 o 
   9 -10   1       19.05        0.00     27.18 o 
  10 -10   1       10.43        0.00     68.72 o 
  -9  -9   1       24.50       36.65     37.18 o 
  -8  -9   1      197.81      176.79     38.91 o 
  -7  -9   1      330.45      344.68     31.51 o 
  -6  -9   1      132.38      138.86     24.40 o 
  -5  -9   1       19.85       19.52     22.06 o 
  -4  -9   1        9.17        1.18     16.50 o 
  -3  -9   1      342.21      318.97     25.08 o 
  -2  -9   1      581.60      599.86     30.50 o 
  -1  -9   1      164.51      184.28     35.76 o 
   0  -9   1      173.55      188.14     31.38 o 
   1  -9   1       57.37       49.82     29.19 o 
   2  -9   1      246.97      228.44     33.37 o 
   3  -9   1      118.19      101.88     15.97 o 
   4  -9   1        7.54        2.92     16.00 o 
   5  -9   1      621.93      591.76     32.81 o 
   6  -9   1       57.37       53.58     19.26 o 
   7  -9   1      558.24      585.56     35.78 o 
   8  -9   1      347.64      384.20     31.36 o 
   9  -9   1      326.25      343.94     31.57 o 
  10  -9   1       41.05        0.00     30.28 o 
  11  -9   1      277.33      267.95     41.81 o 
 -10  -8   1      590.08      600.61     59.81 o 
  -9  -8   1      154.55      179.99     62.85 o 
  -8  -8   1       58.97       79.28     32.85 o 
  -7  -8   1       74.86       68.88     22.62 o 
  -6  -8   1     1045.00     1095.84     51.57 o 
  -5  -8   1     1357.01     1344.71     47.18 o 
  -4  -8   1      294.22      323.23     27.05 o 
  -3  -8   1      933.56      905.33     36.54 o 
  -2  -8   1      108.68      108.82     21.01 o 
  -1  -8   1      715.71      697.60     62.84 o 
   0  -8   1      205.00      235.39     43.48 o 
   1  -8   1        0.15        9.25     21.79 o 
   2  -8   1      363.21      363.83     19.47 o 
   3  -8   1      505.41      542.37     34.07 o 
   4  -8   1       33.82       47.75     16.58 o 
   5  -8   1      281.61      257.07     29.11 o 
   6  -8   1      258.52      276.24     26.06 o 
   7  -8   1      640.78      610.39     34.94 o 
   8  -8   1      351.62      417.33     32.10 o 
   9  -8   1      387.55      336.51     34.83 o 
  10  -8   1       92.30       50.59     30.87 o 
  11  -8   1       85.82      110.66     47.76 o 
 -10  -7   1       57.54       13.27     51.17 o 
  -9  -7   1        1.86        0.00     29.28 o 
  -8  -7   1        3.30        0.41     25.09 o 
  -7  -7   1       45.73       71.23     22.98 o 
  -6  -7   1        0.03       13.97     23.37 o 
  -5  -7   1       70.37       96.62     21.08 o 
  -4  -7   1      301.30      292.70     24.79 o 
  -3  -7   1      578.04      502.25     32.35 o 
  -2  -7   1      171.39      163.81     24.96 o 
  -1  -7   1     1041.77     1081.39     38.18 o 
   0  -7   1      213.64      241.04     15.10 o 
   1  -7   1      257.97      254.60     56.94 o 
   2  -7   1      920.86      901.35     29.03 o 
   3  -7   1     1708.68     1682.42     45.39 o 
   4  -7   1      467.19      465.56     32.19 o 
   5  -7   1      106.37      115.86     20.19 o 
   6  -7   1       24.07       25.73     18.89 o 
   7  -7   1      739.79      691.35     64.37 o 
   8  -7   1     2985.42     3018.16     76.80 o 
   9  -7   1      216.65      198.39     24.51 o 
  10  -7   1       40.15       58.50     22.63 o 
  11  -7   1        6.72       16.35     28.47 o 
  12  -7   1        3.90       22.77     32.38 o 
 -11  -6   1       19.00        1.72     33.25 o 
 -10  -6   1      812.66      924.08     85.43 o 
  -9  -6   1      106.18       84.56     33.54 o 
  -8  -6   1        0.03        0.00     18.01 o 
  -7  -6   1       59.31       46.71     19.71 o 
  -6  -6   1      158.15      167.33     22.55 o 
  -5  -6   1      753.21      745.66     35.10 o 
  -4  -6   1      258.11      262.52     22.69 o 
  -3  -6   1      462.83      444.63     24.96 o 
  -2  -6   1      195.49      192.23     17.20 o 
  -1  -6   1       64.82       64.12     12.10 o 
   0  -6   1      535.74      577.57     21.65 o 
   1  -6   1       31.71       59.40     19.30 o 
   2  -6   1      302.06      286.83     17.84 o 
   3  -6   1     1411.73     1330.95     37.59 o 
   4  -6   1        9.22       13.00     20.74 o 
   5  -6   1        2.37        0.00     14.49 o 
   6  -6   1     1054.94      919.33     37.05 o 
   7  -6   1     1184.03     1105.87     42.07 o 
   8  -6   1     3408.48     3354.45     81.61 o 
   9  -6   1        2.45        0.00     17.79 o 
  10  -6   1       21.85       26.80     27.37 o 
  11  -6   1       14.32       38.01     29.18 o 
  12  -6   1       12.26       60.93     67.79 o 
 -11  -5   1        2.53        5.18     33.32 o 
 -10  -5   1      104.04      160.55     38.92 o 
  -9  -5   1       18.89        0.00     41.13 o 
  -8  -5   1       21.29       19.72     28.58 o 
  -7  -5   1      515.22      504.70     31.11 o 
  -6  -5   1      175.19      190.19     22.12 o 
  -5  -5   1       65.99       39.99     16.95 o 
  -4  -5   1     2235.50     2264.17     72.73 o 
  -3  -5   1      286.39      331.87     21.07 o 
  -2  -5   1        0.24        0.00     11.24 o 
  -1  -5   1       22.10       20.97     12.70 o 
   0  -5   1     2104.67     2096.87     68.28 o 
   1  -5   1     2228.06     2207.14     40.91 o 
   2  -5   1      966.25      992.20     39.70 o 
   3  -5   1     2837.56     2742.89     61.30 o 
   4  -5   1       11.78       18.67     13.01 o 
   5  -5   1      324.31      408.15     24.10 o 
   6  -5   1     1222.82     1156.03     38.96 o 
   7  -5   1        0.22        0.00     26.61 o 
   8  -5   1      680.69      667.89     38.35 o 
   9  -5   1       39.42       13.81     19.47 o 
  10  -5   1       14.07       14.17     25.83 o 
  11  -5   1        1.25        0.00     31.98 o 
  12  -5   1       33.03       61.91     31.27 o 
 -12  -4   1       54.38        7.42     34.03 o 
 -11  -4   1      317.82      261.27     44.56 o 
 -10  -4   1       14.80       60.78     33.76 o 
  -9  -4   1      312.61      322.25     43.36 o 
  -8  -4   1      117.01      104.63     18.63 o 
  -7  -4   1       83.34       80.55     18.52 o 
  -6  -4   1      427.76      500.58     33.04 o 
  -5  -4   1      154.67      169.48     19.15 o 
  -4  -4   1      678.60      679.88     29.70 o 
  -3  -4   1      402.95      379.71     20.67 o 
  -2  -4   1      131.70      162.13     14.11 o 
  -1  -4   1     1226.32     1141.86     30.28 o 
   0  -4   1       42.28       45.18      6.00 o 
   1  -4   1      530.89      546.20     14.55 o 
   2  -4   1     1328.07     1347.64     36.15 o 
   3  -4   1      895.59      860.75     27.87 o 
   4  -4   1      236.48      255.61     20.84 o 
   5  -4   1        3.34        0.00     12.45 o 
   6  -4   1       26.41        4.20     13.81 o 
   7  -4   1        0.24        0.00     14.85 o 
   8  -4   1       70.09       89.91     18.92 o 
   9  -4   1        0.46        0.23     15.59 o 
  10  -4   1       11.19       34.55     28.15 o 
  11  -4   1       57.46       28.81     28.13 o 
  12  -4   1      180.43      277.58    105.53 o 
  13  -4   1       98.09      116.93     36.70 o 
 -12  -3   1       49.48       80.77     40.32 o 
 -11  -3   1        0.68        8.31     33.87 o 
 -10  -3   1      344.05      339.90     44.74 o 
  -9  -3   1     4700.73     4510.99    140.09 o 
  -8  -3   1      191.75      211.28     29.92 o 
  -7  -3   1       56.53      101.08     16.53 o 
  -6  -3   1        5.51       19.80     14.02 o 
  -5  -3   1      421.45      425.88     22.17 o 
  -4  -3   1     1638.64     1592.10     41.29 o 
  -3  -3   1      155.34      150.43     14.51 o 
  -2  -3   1      354.14      351.49     18.26 o 
  -1  -3   1        4.68       12.14      9.34 o 
   0  -3   1     1308.50     1256.19     24.40 o 
   1  -3   1      149.20      154.41      9.64 o 
   2  -3   1     1642.92     1677.73     39.10 o 
   3  -3   1      547.20      512.04     20.93 o 
   4  -3   1        6.74        0.00     10.54 o 
   5  -3   1        0.76        7.24     12.33 o 
   6  -3   1        4.77       14.53     12.99 o 
   7  -3   1      199.03      231.01     19.24 o 
   8  -3   1      651.52      646.02     42.49 o 
   9  -3   1      341.85      369.56     25.16 o 
  10  -3   1       86.79       87.88     31.82 o 
  11  -3   1        8.94        0.00     28.22 o 
  12  -3   1        6.77       24.97     33.32 o 
  13  -3   1        2.32        3.60     39.33 o 
 -12  -2   1      233.96      239.59     49.13 o 
 -11  -2   1      250.55      260.53     95.70 o 
 -10  -2   1      126.11      148.04     35.88 o 
  -9  -2   1      434.89      400.45     42.94 o 
  -8  -2   1      267.96      260.46     17.90 o 
  -7  -2   1      989.30     1034.58     39.21 o 
  -6  -2   1      459.19      410.22     28.80 o 
  -5  -2   1       28.89       26.78     11.35 o 
  -4  -2   1      632.38      582.00     22.63 o 
  -3  -2   1      229.84      223.61     14.46 o 
  -2  -2   1       72.55       78.79     24.91 o 
  -1  -2   1      182.78      213.08     12.86 o 
   0  -2   1     1393.47     1337.00     38.11 o 
   1  -2   1      332.33      368.62     11.17 o 
   2  -2   1      875.33      847.41     24.27 o 
   3  -2   1      379.91      346.71     17.67 o 
   4  -2   1      787.31      748.69     25.20 o 
   5  -2   1     1802.74     1829.37     44.14 o 
   6  -2   1     6972.27     7245.63    141.20 o 
   7  -2   1       11.99        0.00     11.28 o 
   8  -2   1       30.25        9.36     11.37 o 
   9  -2   1     1209.12      921.08    118.62 o 
  10  -2   1        2.78        3.68     26.86 o 
  11  -2   1      361.49      361.30     46.31 o 
  12  -2   1        1.87       23.46     31.03 o 
  13  -2   1       10.70       31.35     45.87 o 
 -12  -1   1      215.90      227.20     79.85 o 
 -11  -1   1      126.93      121.86     38.84 o 
 -10  -1   1      346.48      407.71     51.48 o 
  -9  -1   1      101.06       75.36     48.56 o 
  -8  -1   1       61.47       71.11     38.04 o 
  -7  -1   1      644.88      611.22     55.28 o 
  -6  -1   1       78.80       89.54     18.46 o 
  -5  -1   1       68.68       73.92     12.57 o 
  -4  -1   1       18.79       10.70      8.34 o 
  -3  -1   1       46.35       34.41     11.68 o 
  -2  -1   1      303.48      315.09     14.89 o 
  -1  -1   1     3825.24     3775.68     78.39 o 
   0  -1   1     5871.36     5785.04    103.88 o 
   1  -1   1     1405.74     1380.12     28.74 o 
   2  -1   1      624.47      610.34     18.29 o 
   3  -1   1      208.99      241.72     13.99 o 
   4  -1   1     2773.09     2811.83     58.83 o 
   5  -1   1        6.65       24.31      8.94 o 
   6  -1   1     4574.80     4761.10    107.40 o 
   7  -1   1        1.92        0.00      6.98 o 
   8  -1   1      794.64      722.57     46.43 o 
   9  -1   1     1011.17      844.60    102.74 o 
  10  -1   1       61.53       89.70     31.36 o 
  11  -1   1      208.71      184.64     39.14 o 
  12  -1   1       17.53       45.49     35.50 o 
  13  -1   1        3.90       58.25     45.27 o 
 -13   0   1        0.07       17.28     37.68 o 
 -12   0   1     1887.11     1905.53     90.21 o 
 -11   0   1      300.31      253.14     41.98 o 
 -10   0   1      108.40       45.05     29.94 o 
  -9   0   1      509.32      554.88     69.08 o 
  -8   0   1       43.26       32.37     29.24 o 
  -7   0   1        6.11        0.00     54.79 o 
  -6   0   1        9.38       11.42      7.67 o 
  -5   0   1        0.51        6.80      7.36 o 
  -4   0   1      669.52      607.64     35.43 o 
  -3   0   1     2171.01     2210.48     80.66 o 
  -2   0   1    12754.24    13200.55    290.10 o 
  -1   0   1     2034.35     1916.59     49.70 o 
   0   0   1     1755.64     1388.46     67.94 o 
   1   0   1       77.07       69.03      4.91 o 
   2   0   1     6455.91     6713.46    105.00 o 
   3   0   1       47.16       39.85      8.06 o 
   4   0   1     2649.82     2674.02     45.03 o 
   5   0   1        4.39        0.00     27.91 o 
   6   0   1     2288.32     2113.42     73.09 o 
   7   0   1       22.04       23.43     22.75 o 
   8   0   1      220.46      190.01     31.44 o 
   9   0   1       63.65       45.48     30.41 o 
  10   0   1      295.16      257.09     37.74 o 
  11   0   1      244.95      231.79     38.26 o 
  12   0   1       10.56       46.94     32.23 o 
  13   0   1       27.56        8.72     40.96 o 
 -13   1   1        7.99       39.15     37.93 o 
 -12   1   1       36.45       21.01     62.41 o 
 -11   1   1        0.13        0.00     29.71 o 
 -10   1   1      255.18      186.31     35.50 o 
  -9   1   1     1393.27     1307.79     67.36 o 
  -8   1   1      148.41      141.20     55.55 o 
  -7   1   1       29.73       44.19      9.92 o 
  -6   1   1     1741.94     1668.49     41.23 o 
  -5   1   1       19.72       14.78     20.56 o 
  -4   1   1      531.64      538.90     30.95 o 
  -3   1   1     4532.79     4397.69     85.46 o 
  -2   1   1    19250.61    20012.55    378.85 o 
  -1   1   1      244.91      232.22     11.38 o 
   0   1   1     1886.90     1680.68     44.47 o 
   1   1   1      134.07      120.37      5.02 o 
   2   1   1       66.29       85.49      6.40 o 
   3   1   1      494.38      454.40     35.93 o 
   4   1   1      260.96      251.16     22.70 o 
   5   1   1        6.55       11.18     17.38 o 
   6   1   1     1428.98     1278.63     52.52 o 
   7   1   1       98.51       92.37     41.22 o 
   8   1   1        4.42        0.00     24.92 o 
   9   1   1      531.95      475.46     46.19 o 
  10   1   1       60.19      115.29     48.43 o 
  11   1   1      183.86      149.36     35.78 o 
  12   1   1      322.91      292.93     48.08 o 
  13   1   1      158.85      145.22     44.54 o 
 -13   2   1      348.94      382.81     93.37 o 
 -12   2   1       35.27       77.43     37.34 o 
 -11   2   1       60.37       74.57     33.50 o 
 -10   2   1       19.38       33.99     27.58 o 
  -9   2   1      322.46      308.07     40.06 o 
  -8   2   1        1.06        0.00      9.73 o 
  -7   2   1      501.25      485.27     25.33 o 
  -6   2   1     1382.55     1240.59     63.04 o 
  -5   2   1     1787.11     1873.92     44.55 o 
  -4   2   1      524.55      456.12     23.37 o 
  -3   2   1      926.66      902.63     26.40 o 
  -2   2   1     1331.81     1147.85     29.35 o 
  -1   2   1    13242.84    13850.85    359.81 o 
   0   2   1       66.95       78.36      6.66 o 
   1   2   1    12331.22    12766.21    232.64 o 
   2   2   1        9.55        0.00      9.05 o 
   3   2   1      641.28      676.75     21.72 o 
   4   2   1      371.89      381.03     15.46 o 
   5   2   1       33.39        3.78     25.94 o 
   6   2   1      494.37      470.79     37.98 o 
   7   2   1        9.31        7.50     37.53 o 
   8   2   1        0.88        0.00     25.93 o 
   9   2   1      831.83      779.36     53.77 o 
  10   2   1     2119.69     2019.40     83.45 o 
  11   2   1       29.40       25.84     31.30 o 
  12   2   1        0.30       14.35     33.09 o 
  13   2   1       76.85       42.85     38.20 o 
 -13   3   1      121.02      125.56     40.08 o 
 -12   3   1      409.36      424.89     50.00 o 
 -11   3   1     1017.92     1060.23     63.63 o 
 -10   3   1       93.98      136.79     32.48 o 
  -9   3   1      260.67      285.61     37.32 o 
  -8   3   1        0.38       12.85     14.68 o 
  -7   3   1      101.45      127.88     16.05 o 
  -6   3   1      363.47      322.61     36.38 o 
  -5   3   1       39.49       36.26     11.97 o 
  -4   3   1        0.38       16.24     11.08 o 
  -3   3   1      122.08      166.41     20.93 o 
  -2   3   1     1047.56     1073.38     38.72 o 
  -1   3   1      330.44      308.38     19.21 o 
   0   3   1       13.87        0.00     10.80 o 
   1   3   1     3267.28     3220.44     79.75 o 
   2   3   1      529.42      510.08     32.54 o 
   3   3   1     1007.91     1120.33     30.28 o 
   4   3   1     4453.85     4743.97     94.29 o 
   5   3   1      121.95      124.71     19.32 o 
   6   3   1        2.39        0.00      9.20 o 
   7   3   1     1678.53     1816.59     72.65 o 
   8   3   1      257.91      232.77     38.45 o 
   9   3   1      141.68      107.35     33.56 o 
  10   3   1      916.87      903.46     60.14 o 
  11   3   1      282.82      228.71     40.61 o 
  12   3   1       73.44       67.71     35.66 o 
  13   3   1        1.22       21.85     56.24 o 
 -13   4   1       43.41       48.94     36.99 o 
 -12   4   1      401.22      465.17     80.60 o 
 -11   4   1      286.83      309.98     42.97 o 
 -10   4   1        8.36        0.00     26.74 o 
  -9   4   1      140.77      142.19     24.69 o 
  -8   4   1       94.47      108.30     18.88 o 
  -7   4   1      400.53      376.31     23.42 o 
  -6   4   1      705.33      649.59     29.44 o 
  -5   4   1       68.06       87.00     14.75 o 
  -4   4   1      289.36      270.19     18.29 o 
  -3   4   1        0.23       21.05     11.63 o 
  -2   4   1     5896.58     5918.62    239.11 o 
  -1   4   1     3934.15     4022.77     80.05 o 
   0   4   1        0.26        3.78     10.81 o 
   1   4   1     1155.54     1215.78     31.81 o 
   2   4   1      889.52      901.03     32.60 o 
   3   4   1      198.93      224.42     20.85 o 
   4   4   1      337.48      293.61     18.28 o 
   5   4   1     1278.75     1418.20     38.71 o 
   6   4   1       10.16        8.99     12.83 o 
   7   4   1     2072.17     2105.87     53.66 o 
   8   4   1      981.13      889.53     57.02 o 
   9   4   1      764.74      707.75     52.45 o 
  10   4   1       28.42       10.19     31.04 o 
  11   4   1        7.47        0.00     28.86 o 
  12   4   1       37.27       17.74     33.18 o 
 -12   5   1      665.35      666.96     56.85 o 
 -11   5   1      154.28      174.85     37.11 o 
 -10   5   1        0.18        0.00     28.09 o 
  -9   5   1        7.52        0.00     15.69 o 
  -8   5   1       56.46       33.29     17.04 o 
  -7   5   1      132.84       99.98     17.85 o 
  -6   5   1      542.51      515.12     32.44 o 
  -5   5   1       13.76        9.65     15.71 o 
  -4   5   1       10.83       19.52     12.97 o 
  -3   5   1       23.42       12.03     12.56 o 
  -2   5   1     2997.03     3306.28     69.89 o 
  -1   5   1     2613.38     2930.43    102.40 o 
   0   5   1       48.98       50.35     11.79 o 
   1   5   1     6470.79     6705.94    129.61 o 
   2   5   1      374.34      402.45     20.07 o 
   3   5   1     1325.02     1393.00     38.71 o 
   4   5   1      411.66      369.50     22.18 o 
   5   5   1       35.89       50.37     16.57 o 
   6   5   1      899.71      887.28     33.66 o 
   7   5   1     2475.91     2490.96     62.37 o 
   8   5   1      816.68      742.40     51.75 o 
   9   5   1       37.78       71.78     66.62 o 
  10   5   1        0.75       20.56     41.02 o 
  11   5   1      171.20      186.74     43.16 o 
  12   5   1       99.53       83.00     36.88 o 
 -12   6   1      169.32      143.72     36.78 o 
 -11   6   1      128.08      180.11     37.00 o 
 -10   6   1       73.95       43.63     27.31 o 
  -9   6   1       99.38      105.94     20.44 o 
  -8   6   1      304.49      300.57     26.37 o 
  -7   6   1      102.04       94.00     19.19 o 
  -6   6   1       37.45       24.76     17.03 o 
  -5   6   1       37.74       35.03     15.14 o 
  -4   6   1     1599.07     1603.30     44.64 o 
  -3   6   1       18.76        0.00     12.67 o 
  -2   6   1      289.61      344.35     20.51 o 
  -1   6   1     2262.82     2546.79     57.90 o 
   0   6   1        2.37        0.00     11.84 o 
   1   6   1     2178.22     2267.46     52.78 o 
   2   6   1     1552.77     1614.79     42.88 o 
   3   6   1      773.23      804.68     29.66 o 
   4   6   1       18.02       13.62     22.28 o 
   5   6   1      191.52      205.84     20.48 o 
   6   6   1     1249.16     1288.20     43.67 o 
   7   6   1     1418.79     1391.05     47.02 o 
   8   6   1      105.06      123.70     18.91 o 
   9   6   1       90.71       86.23     33.96 o 
  10   6   1       25.99       45.53     35.74 o 
  11   6   1        0.35        4.70     35.79 o 
  12   6   1        0.21        0.00     36.37 o 
 -12   7   1       92.75      121.80     52.76 o 
 -11   7   1       65.94       95.27     43.32 o 
 -10   7   1      193.35      179.90     24.92 o 
  -9   7   1       31.55       11.74     26.15 o 
  -8   7   1       55.91       95.62     21.19 o 
  -7   7   1      364.02      348.00     27.34 o 
  -6   7   1     3775.64     3573.31     83.16 o 
  -5   7   1      717.36      709.74     33.66 o 
  -4   7   1     2903.55     3013.72     71.08 o 
  -3   7   1       90.50       85.71     16.12 o 
  -2   7   1      210.65      276.03     27.22 o 
  -1   7   1      133.97      142.22     16.61 o 
   0   7   1       19.72       31.06     13.59 o 
   1   7   1      546.13      562.50     25.44 o 
   2   7   1        4.47        0.00     12.64 o 
   3   7   1       51.43       55.15     23.05 o 
   4   7   1      186.58      150.41     20.00 o 
   5   7   1      156.81      137.19     21.10 o 
   6   7   1       61.89       66.16     20.24 o 
   7   7   1      149.35      150.90     37.79 o 
   8   7   1      482.29      475.36     36.89 o 
   9   7   1       74.88      110.01     44.40 o 
  10   7   1      705.75      629.58     58.61 o 
  11   7   1        1.08        0.00     46.34 o 
 -11   8   1      113.81      113.03     34.83 o 
 -10   8   1       84.39       78.58     22.37 o 
  -9   8   1      388.64      375.93     31.19 o 
  -8   8   1     2286.88     2299.24     64.90 o 
  -7   8   1      108.93       94.04     21.25 o 
  -6   8   1      149.31      169.13     37.58 o 
  -5   8   1       27.33       12.61     25.20 o 
  -4   8   1       26.91       46.06     19.80 o 
  -3   8   1      106.71      102.62     18.39 o 
  -2   8   1       50.20       77.86     16.84 o 
  -1   8   1       12.62        0.00     14.59 o 
   0   8   1       78.01       38.85     15.40 o 
   1   8   1      109.86      123.46     23.27 o 
   2   8   1      212.46      198.70     19.75 o 
   3   8   1        1.55       23.90     15.50 o 
   4   8   1     2164.46     2100.39     84.89 o 
   5   8   1        5.61        0.98     49.61 o 
   6   8   1        0.71        0.00     18.25 o 
   7   8   1      427.33      459.33     31.72 o 
   8   8   1       22.51        0.00     19.45 o 
   9   8   1       10.26        0.00     30.82 o 
  10   8   1      155.09      204.33     53.24 o 
 -11   9   1      346.85      424.51     46.35 o 
 -10   9   1       29.80       37.48     21.51 o 
  -9   9   1       10.12        0.00     19.80 o 
  -8   9   1      487.64      494.94     33.83 o 
  -7   9   1       29.51       13.51     18.29 o 
  -6   9   1      131.44       83.44     21.92 o 
  -5   9   1       68.87       56.99     20.50 o 
  -4   9   1        0.14        0.00     18.15 o 
  -3   9   1       24.73       33.29     18.30 o 
  -2   9   1        0.64        0.00     15.56 o 
  -1   9   1      286.94      312.79     23.77 o 
   0   9   1       77.84       60.76     17.80 o 
   1   9   1      550.77      542.89     47.53 o 
   2   9   1       48.15       51.85     23.47 o 
   3   9   1      638.08      669.23     34.93 o 
   4   9   1       20.96        8.47     18.23 o 
   5   9   1     1001.63     1015.49     50.55 o 
   6   9   1      127.56      114.45     36.38 o 
   7   9   1     1186.41     1147.22     46.27 o 
   8   9   1        3.33       12.02     30.18 o 
   9   9   1      305.69      351.81     48.84 o 
  10   9   1      397.36      423.43     52.46 o 
 -10  10   1       82.73       51.18     23.91 o 
  -9  10   1       51.35       80.57     24.25 o 
  -8  10   1       22.32        0.00     20.56 o 
  -7  10   1      228.43      193.93     24.88 o 
  -6  10   1       22.33       24.80     18.99 o 
  -5  10   1      193.98      222.66     31.23 o 
  -4  10   1      210.85      211.00     24.62 o 
  -3  10   1      112.61      123.62     21.10 o 
  -2  10   1      111.67       95.70     20.22 o 
  -1  10   1     2334.76     2261.79    104.93 o 
   0  10   1      160.11      157.88     21.85 o 
   1  10   1      242.23      243.36     37.09 o 
   2  10   1      427.87      421.54     38.88 o 
   3  10   1     1769.04     1778.41     54.87 o 
   4  10   1      367.71      283.49     53.12 o 
   5  10   1      599.64      642.56     36.91 o 
   6  10   1      332.98      294.28     29.17 o 
   7  10   1      463.71      514.53     36.21 o 
   8  10   1        1.27        0.00     34.81 o 
   9  10   1       34.55       77.95     67.16 o 
 -10  11   1       89.29       88.11     29.62 o 
  -9  11   1        7.78       28.78     22.71 o 
  -8  11   1       74.79      105.41     25.01 o 
  -7  11   1        1.22        0.00     18.98 o 
  -6  11   1       15.93        7.50     19.56 o 
  -5  11   1       29.75       20.41     19.55 o 
  -4  11   1      392.34      407.24     43.71 o 
  -3  11   1      356.99      325.32     41.22 o 
  -2  11   1      381.62      356.51     26.60 o 
  -1  11   1      997.28     1030.34     57.70 o 
   0  11   1       18.71       33.00     19.68 o 
   1  11   1     1176.71     1216.51     52.55 o 
   2  11   1        8.96       13.25     18.28 o 
   3  11   1      269.78      278.71     26.93 o 
   4  11   1      892.79      841.71     41.05 o 
   5  11   1      327.36      325.28     29.44 o 
   6  11   1       26.48       46.10     21.85 o 
   7  11   1       15.01       16.32     22.94 o 
   8  11   1      112.88      126.60     38.11 o 
  -9  12   1       25.63        0.00     30.86 o 
  -8  12   1      220.82      232.47     39.98 o 
  -7  12   1       41.96        0.86     29.31 o 
  -6  12   1       24.70       31.46     28.17 o 
  -5  12   1      134.33      113.91     40.54 o 
  -4  12   1       97.02       52.26     37.11 o 
  -3  12   1      165.21      110.78     32.89 o 
  -2  12   1      217.43      159.48     48.22 o 
  -1  12   1      185.24      210.15     37.01 o 
   0  12   1       37.93       61.51     37.46 o 
   1  12   1      162.67      128.43     50.34 o 
   2  12   1      476.37      540.40     67.36 o 
   3  12   1       32.90       14.22     27.00 o 
   4  12   1      107.86       76.14     32.16 o 
   5  12   1      311.28      302.21     41.86 o 
   6  12   1      116.96      138.15     36.34 o 
   7  12   1       99.57       91.46     36.22 o 
  -7  13   1        2.20        4.61     59.75 o 
  -6  13   1      108.23       83.51     32.44 o 
  -5  13   1       49.01       63.06     32.07 o 
  -4  13   1      556.90      527.21     64.26 o 
  -3  13   1        6.55       19.10     31.18 o 
  -2  13   1        4.20        3.59     30.87 o 
  -1  13   1       13.76        9.19     28.07 o 
   0  13   1      305.59      300.90     82.20 o 
   1  13   1      472.33      390.53     44.52 o 
   2  13   1      120.40      103.62     32.82 o 
   3  13   1       82.53       55.75     29.66 o 
   4  13   1       42.25       21.04     31.69 o 
   5  13   1      258.30      328.62     70.94 o 
   6  13   1        0.90        0.00     32.06 o 
  -6  14   1        3.46        0.00     30.93 o 
  -5  14   1      142.43      168.90     38.30 o 
  -4  14   1      135.78      105.15     58.51 o 
  -3  14   1      179.31      150.82     39.29 o 
  -2  14   1       71.77       46.50     34.78 o 
  -1  14   1        0.10        0.00     40.76 o 
   0  14   1       81.96       88.46     48.82 o 
   1  14   1       87.93       55.97     33.52 o 
   2  14   1      484.71      476.25     49.13 o 
   3  14   1       78.80       49.17     34.14 o 
   4  14   1        1.99        1.74     32.08 o 
  -3  15   1        0.27        0.00     31.92 o 
  -2  15   1      122.30      127.86     42.34 o 
  -1  15   1       66.61       71.35     35.77 o 
   0  15   1      106.90      115.87     39.75 o 
   1  15   1       14.25        0.00     38.31 o 
  -2 -13   2      277.58      306.91     45.17 o 
  -1 -13   2        4.71        1.56     30.68 o 
   0 -13   2       43.24       30.60     32.23 o 
   1 -13   2       79.13       74.93     34.69 o 
   2 -13   2        0.18        0.00     29.01 o 
   3 -13   2      228.02      237.25     42.64 o 
   4 -13   2      347.42      421.28     47.18 o 
   5 -13   2      140.07      107.87     54.03 o 
  -5 -12   2        0.22        1.09     31.14 o 
  -4 -12   2      188.01      178.99     38.12 o 
  -3 -12   2        1.61        0.00     29.55 o 
  -2 -12   2      395.45      294.27     40.46 o 
  -1 -12   2      109.07      130.59     69.48 o 
   0 -12   2      234.19      225.49     37.50 o 
   1 -12   2      683.46      577.54     57.16 o 
   2 -12   2        5.95        0.00     29.20 o 
   3 -12   2      100.57      108.76     34.21 o 
   4 -12   2       54.16       39.81     31.79 o 
   5 -12   2       35.07       73.09     59.65 o 
   6 -12   2      103.13      100.83     37.99 o 
   7 -12   2      116.76      148.94     38.90 o 
  -6 -11   2        0.07        0.00     32.05 o 
  -5 -11   2      136.65      127.32     49.17 o 
  -4 -11   2      125.54       96.96     34.40 o 
  -3 -11   2       26.14       20.70     29.43 o 
  -2 -11   2      300.18      306.62     41.80 o 
  -1 -11   2      234.64      175.48     35.02 o 
   0 -11   2        0.91        2.15     26.01 o 
   1 -11   2      202.17      201.16     36.59 o 
   2 -11   2       40.97       73.36     43.63 o 
   3 -11   2       10.50       28.35     45.44 o 
   4 -11   2      214.16      178.78     38.08 o 
   5 -11   2       12.71       17.77     29.04 o 
   6 -11   2       81.53       73.99     33.75 o 
   7 -11   2       10.44        0.00     39.93 o 
   8 -11   2        1.40        0.00     29.65 o 
  -7 -10   2      482.73      552.51    104.54 o 
  -6 -10   2      138.47       72.88     71.95 o 
  -5 -10   2      205.93      213.80     36.45 o 
  -4 -10   2      298.56      408.22     43.12 o 
  -3 -10   2       77.04       62.32     27.46 o 
  -2 -10   2        9.72       31.73     26.02 o 
  -1 -10   2      417.08      368.62     38.59 o 
   0 -10   2        7.53        0.00     42.28 o 
   1 -10   2      148.84      165.88     34.93 o 
   2 -10   2      204.12      178.04     34.92 o 
   3 -10   2       90.80      155.93     45.25 o 
   4 -10   2       85.91       89.94     30.49 o 
   5 -10   2       64.81       89.83     32.17 o 
   6 -10   2       44.18       12.22     28.50 o 
   7 -10   2      188.61      224.65     36.50 o 
   8 -10   2       23.94       59.02     33.97 o 
   9 -10   2       28.62       47.34     32.80 o 
  10 -10   2      197.97      222.04     40.95 o 
  -8  -9   2        0.72        0.00     27.47 o 
  -7  -9   2       68.60       94.10     25.16 o 
  -6  -9   2       45.46       16.95     21.99 o 
  -5  -9   2      301.05      359.22     60.39 o 
  -4  -9   2        2.25       35.51     30.60 o 
  -3  -9   2       86.28       73.81     42.74 o 
  -2  -9   2       27.98       24.46     27.42 o 
  -1  -9   2     1366.82     1404.37     65.42 o 
   0  -9   2      419.63      410.49     38.69 o 
   1  -9   2       26.36       19.05     28.51 o 
   2  -9   2       46.06       40.35     27.51 o 
   3  -9   2       24.76       28.95     25.53 o 
   4  -9   2       31.75       33.89     27.05 o 
   5  -9   2      113.87      126.30     30.95 o 
   6  -9   2      174.69      195.05     34.52 o 
   7  -9   2      356.33      283.79     36.26 o 
   8  -9   2      691.72      707.65     40.34 o 
   9  -9   2      593.16      646.04     66.44 o 
  10  -9   2        1.82        0.00     36.96 o 
  -9  -8   2       26.26        0.00     45.28 o 
  -8  -8   2       42.80       45.88     43.49 o 
  -7  -8   2       94.90      115.15     25.60 o 
  -6  -8   2       17.83       11.70     20.19 o 
  -5  -8   2     1138.97     1171.89     53.91 o 
  -4  -8   2      215.40      214.93     23.12 o 
  -3  -8   2        5.45       17.29     15.83 o 
  -2  -8   2        2.43        0.00     12.86 o 
  -1  -8   2       78.84       96.51     29.23 o 
   0  -8   2      454.70      446.25     37.20 o 
   1  -8   2       24.67       39.69     25.25 o 
   2  -8   2      103.79       57.23     27.67 o 
   3  -8   2      125.76       90.50     30.24 o 
   4  -8   2      287.13      325.46     24.87 o 
   5  -8   2        3.40        0.00     16.00 o 
   6  -8   2       11.57        0.00     18.62 o 
   7  -8   2      421.87      445.38     65.14 o 
   8  -8   2     2827.84     2980.41     87.51 o 
   9  -8   2      645.80      680.64     56.74 o 
  10  -8   2      107.01       34.93     23.13 o 
  11  -8   2       15.64        0.00     28.62 o 
 -10  -7   2      128.87      134.84     40.21 o 
  -9  -7   2        0.08        0.00     33.17 o 
  -8  -7   2      352.15      352.55     51.31 o 
  -7  -7   2      861.56      965.30     51.78 o 
  -6  -7   2       12.31        0.00     18.32 o 
  -5  -7   2       41.90       68.94     20.82 o 
  -4  -7   2     1536.63     1441.82     47.14 o 
  -3  -7   2      210.36      232.98     21.81 o 
  -2  -7   2       48.01       50.65     13.85 o 
  -1  -7   2        2.89        0.00     21.34 o 
   0  -7   2       35.63       37.41     22.18 o 
   1  -7   2       76.41       50.79     22.54 o 
   2  -7   2        5.22        3.37     24.10 o 
   3  -7   2      325.56      295.05     26.20 o 
   4  -7   2      114.76      140.54     18.48 o 
   5  -7   2        5.66        0.00     16.34 o 
   6  -7   2     2674.86     2683.63     69.47 o 
   7  -7   2      130.43      106.18     25.98 o 
   8  -7   2        0.75        0.00     19.28 o 
   9  -7   2       26.16        0.00     20.04 o 
  10  -7   2       75.54      101.98     36.83 o 
  11  -7   2        9.94        7.59     37.38 o 
  12  -7   2       82.65      154.81     39.16 o 
 -10  -6   2      117.62       93.11     36.76 o 
  -9  -6   2       52.44       64.95     42.24 o 
  -8  -6   2       52.25       50.38     20.84 o 
  -7  -6   2      532.96      570.79     48.19 o 
  -6  -6   2     2092.34     2078.90     64.30 o 
  -5  -6   2      103.41       83.67     21.16 o 
  -4  -6   2       62.93       60.53     18.33 o 
  -3  -6   2       21.36       35.20     16.30 o 
  -2  -6   2      124.49      123.80     17.11 o 
  -1  -6   2      812.70      762.05     25.78 o 
   0  -6   2       61.42       73.63     21.29 o 
   1  -6   2       24.18       25.38     20.24 o 
   2  -6   2        0.57        0.00     18.87 o 
   3  -6   2      317.92      326.26     32.57 o 
   4  -6   2        7.02       31.41     16.35 o 
   5  -6   2     2281.64     2125.90     56.27 o 
   6  -6   2      272.32      287.72     24.48 o 
   7  -6   2     1305.43     1218.92     44.82 o 
   8  -6   2       16.97       21.60     19.47 o 
   9  -6   2        8.66        0.00     21.51 o 
  10  -6   2        5.24        6.82     19.64 o 
  11  -6   2       64.01       37.39     28.97 o 
  12  -6   2      298.22      306.98     43.38 o 
 -11  -5   2        1.94        0.00     29.62 o 
 -10  -5   2       19.12        0.00     31.81 o 
  -9  -5   2      188.87      149.71     36.79 o 
  -8  -5   2      271.04      271.36     28.81 o 
  -7  -5   2      331.52      335.58     27.07 o 
  -6  -5   2      282.96      281.27     34.09 o 
  -5  -5   2     1844.31     1820.24     52.79 o 
  -4  -5   2      715.40      656.92     54.14 o 
  -3  -5   2     1007.78     1027.52     34.50 o 
  -2  -5   2      124.64      116.71     14.61 o 
  -1  -5   2     2084.95     1909.47     45.83 o 
   0  -5   2       34.19       41.12     18.29 o 
   1  -5   2      636.14      600.37     45.46 o 
   2  -5   2     3531.75     3438.81     72.19 o 
   3  -5   2       48.15       49.79     21.36 o 
   4  -5   2       33.93       15.17     13.67 o 
   5  -5   2      237.02      276.95     21.54 o 
   6  -5   2      279.91      271.37     23.03 o 
   7  -5   2      306.19      287.83     25.07 o 
   8  -5   2       45.92       41.82     19.77 o 
   9  -5   2      113.26      119.00     21.19 o 
  10  -5   2      164.75      183.91     34.95 o 
  11  -5   2      187.55      124.77     33.73 o 
  12  -5   2      697.88      648.48     76.38 o 
 -11  -4   2       70.29       46.74     56.97 o 
 -10  -4   2       18.28       13.26     32.53 o 
  -9  -4   2      379.42      415.76     46.44 o 
  -8  -4   2      388.82      446.70     34.99 o 
  -7  -4   2      632.64      603.36     46.00 o 
  -6  -4   2      229.17      238.41     22.76 o 
  -5  -4   2       63.47       60.46     17.11 o 
  -4  -4   2      609.75      579.12     27.00 o 
  -3  -4   2     1988.22     1918.08     48.29 o 
  -2  -4   2       69.02       57.80     13.29 o 
  -1  -4   2      407.02      384.92     18.32 o 
   0  -4   2     2833.62     2830.72     76.72 o 
   1  -4   2      394.45      450.78     27.13 o 
   2  -4   2      860.10      828.96     24.25 o 
   3  -4   2       83.86       75.77     12.83 o 
   4  -4   2       11.04        5.19     12.99 o 
   5  -4   2      300.32      353.26     21.94 o 
   6  -4   2     2023.81     1895.03     50.59 o 
   7  -4   2        1.56        0.00     15.75 o 
   8  -4   2        2.35       20.59     17.81 o 
   9  -4   2      896.95      875.15     36.10 o 
  10  -4   2       15.75        0.00     27.28 o 
  11  -4   2       37.38       29.46     31.26 o 
  12  -4   2     1009.46      982.46     65.82 o 
  13  -4   2        2.07        9.68     31.80 o 
 -12  -3   2       47.38       17.08     70.82 o 
 -11  -3   2        0.00        0.00     32.63 o 
 -10  -3   2       79.67       61.68     51.00 o 
  -9  -3   2      917.18      889.49    124.62 o 
  -8  -3   2       14.82        5.69     16.31 o 
  -7  -3   2     2281.62     2135.49     57.50 o 
  -6  -3   2      213.50      236.96     21.62 o 
  -5  -3   2        1.06        0.00     14.22 o 
  -4  -3   2      436.45      398.86     21.59 o 
  -3  -3   2      636.76      615.92     26.62 o 
  -2  -3   2      267.61      285.79     17.10 o 
  -1  -3   2        5.23       12.90     16.07 o 
   0  -3   2      867.09      818.45     33.00 o 
   1  -3   2      906.76      858.27     33.06 o 
   2  -3   2       70.17       91.06     10.11 o 
   3  -3   2      352.98      351.84     18.95 o 
   4  -3   2      190.20      159.35     15.38 o 
   5  -3   2       36.98       95.50     14.77 o 
   6  -3   2      252.26      312.32     20.97 o 
   7  -3   2       71.89       54.03     17.52 o 
   8  -3   2       20.75       12.38     17.12 o 
   9  -3   2      825.47      844.27     34.21 o 
  10  -3   2      625.55      618.02     50.75 o 
  11  -3   2       54.75       20.70     29.78 o 
  12  -3   2       18.95       14.22     34.27 o 
  13  -3   2       30.11        1.22     30.53 o 
 -12  -2   2       50.73       48.95     38.15 o 
 -11  -2   2      211.08      225.57     59.55 o 
 -10  -2   2       16.62        0.00     31.67 o 
  -9  -2   2      680.26      562.09     60.31 o 
  -8  -2   2        0.01        0.00     14.57 o 
  -7  -2   2      867.06      850.32     32.05 o 
  -6  -2   2       68.96       63.18     14.28 o 
  -5  -2   2       91.35       95.57     20.06 o 
  -4  -2   2      429.92      383.18     20.84 o 
  -3  -2   2      544.66      517.63     22.14 o 
  -2  -2   2      265.71      257.44     20.99 o 
  -1  -2   2      529.09      479.24     19.08 o 
   0  -2   2       19.83       22.66      6.56 o 
   1  -2   2      218.62      238.05     13.63 o 
   2  -2   2     2442.84     2292.07     49.16 o 
   3  -2   2      700.35      706.89     24.01 o 
   4  -2   2       33.32        7.13     10.84 o 
   5  -2   2       39.94       58.06     16.73 o 
   6  -2   2     2568.09     2591.41     59.19 o 
   7  -2   2      816.53      768.48     28.42 o 
   8  -2   2        8.66       13.87     13.83 o 
   9  -2   2        0.74        0.00     26.27 o 
  10  -2   2        0.03        0.00     25.03 o 
  11  -2   2       58.47       80.49     63.16 o 
  12  -2   2       86.41      107.49     34.92 o 
  13  -2   2        0.11        0.00     28.73 o 
 -12  -1   2        1.18        0.00     35.43 o 
 -11  -1   2       20.14       22.27     31.56 o 
 -10  -1   2        0.12        0.00     29.24 o 
  -9  -1   2      422.15      367.30     43.46 o 
  -8  -1   2      221.91      240.50     26.16 o 
  -7  -1   2        5.64        0.00     23.21 o 
  -6  -1   2      700.96      657.18     52.27 o 
  -5  -1   2      147.24      172.06     14.74 o 
  -4  -1   2      390.37      402.78     19.34 o 
  -3  -1   2     1010.91      975.66     56.83 o 
  -2  -1   2      919.46      869.66     25.68 o 
  -1  -1   2      787.78      753.21     30.53 o 
   0  -1   2     9980.82     9903.97    198.88 o 
   1  -1   2    11188.78    11378.31    207.51 o 
   2  -1   2    13211.61    13285.69    242.76 o 
   3  -1   2      913.80      856.38     24.86 o 
   4  -1   2    10955.05    10990.18    204.25 o 
   5  -1   2        2.29        7.93     10.89 o 
   6  -1   2      424.63      424.67     20.02 o 
   7  -1   2       14.05       17.89     10.33 o 
   8  -1   2       58.97       93.83     10.63 o 
   9  -1   2     1508.66     1385.00     92.50 o 
  10  -1   2       66.08       98.80     30.10 o 
  11  -1   2       54.70       70.05     31.63 o 
  12  -1   2       23.26        0.00     30.81 o 
  13  -1   2       99.17       76.98     38.35 o 
 -12   0   2      256.48      382.36     53.57 o 
 -11   0   2      177.11      162.94     39.73 o 
 -10   0   2       42.18       41.69     34.66 o 
  -9   0   2      264.83      197.07     37.40 o 
  -8   0   2      451.51      336.08     38.55 o 
  -7   0   2        0.85       10.96     10.32 o 
  -6   0   2      268.88      247.68     16.69 o 
  -5   0   2      316.90      319.17     17.64 o 
  -4   0   2     5118.18     4955.45     97.94 o 
  -3   0   2     5225.46     5114.52     99.69 o 
  -2   0   2      606.61      641.24     21.94 o 
  -1   0   2     5481.29     5356.53    100.43 o 
   0   0   2     3240.98     3186.67     73.70 o 
   1   0   2     6803.77     6759.00    128.11 o 
   2   0   2     9636.79     9688.80    177.90 o 
   3   0   2     2448.37     2474.30     51.48 o 
   4   0   2     3311.45     3378.34     95.01 o 
   5   0   2       30.56       39.16      8.87 o 
   6   0   2        7.34        1.60      6.83 o 
   7   0   2        0.87        2.67     25.76 o 
   8   0   2      137.83      156.82     31.68 o 
   9   0   2      214.13      195.97     35.07 o 
  10   0   2        2.84        0.00     25.25 o 
  11   0   2        7.52       13.88     29.47 o 
  12   0   2      272.16      226.09     42.26 o 
  13   0   2      214.14      191.19     43.21 o 
 -12   1   2      121.85      177.54     43.34 o 
 -11   1   2      714.97      745.47     59.84 o 
 -10   1   2        8.42        4.79     31.73 o 
  -9   1   2      316.42      315.16     39.46 o 
  -8   1   2      714.96      684.69     29.68 o 
  -7   1   2       55.17       56.48     16.90 o 
  -6   1   2     1063.65     1000.06     29.81 o 
  -5   1   2     2860.64     2949.88     64.18 o 
  -4   1   2     7707.94     7781.61    148.13 o 
  -3   1   2     1207.20     1129.34     29.75 o 
  -2   1   2     2004.96     1871.08     41.15 o 
  -1   1   2     1724.67     1682.40     34.98 o 
   0   1   2     5387.99     5434.10     86.58 o 
   1   1   2     2724.10     2715.89     62.02 o 
   2   1   2     1687.54     1715.50     36.35 o 
   3   1   2        9.98        9.97      6.79 o 
   4   1   2      887.21      893.75     23.58 o 
   5   1   2      559.48      575.36     34.95 o 
   6   1   2      242.94      236.07     26.51 o 
   7   1   2      654.15      669.70     43.24 o 
   8   1   2        0.80        0.00     22.85 o 
   9   1   2      286.47      333.98     38.47 o 
  10   1   2      628.91      593.51     78.51 o 
  11   1   2      285.18      301.52     60.45 o 
  12   1   2      374.00      446.18    128.01 o 
  13   1   2      303.65      277.70     47.56 o 
 -13   2   2        0.03        0.00     85.40 o 
 -12   2   2      335.80      341.92     46.73 o 
 -11   2   2      968.51     1066.45     66.60 o 
 -10   2   2      187.37      157.78     35.14 o 
  -9   2   2        8.92       36.49     29.61 o 
  -8   2   2      990.61      939.92     31.88 o 
  -7   2   2        2.99        0.00     13.98 o 
  -6   2   2     4573.52     4491.28     93.36 o 
  -5   2   2        0.93        0.98     10.49 o 
  -4   2   2      254.80      232.27     16.72 o 
  -3   2   2      153.13      121.63     12.63 o 
  -2   2   2     3833.85     3725.01     73.34 o 
  -1   2   2    11460.89    11755.87    214.12 o 
   0   2   2      713.60      727.91     21.78 o 
   1   2   2     9877.40     9754.44    331.40 o 
   2   2   2      241.33      218.28     14.25 o 
   3   2   2      483.80      521.00     24.20 o 
   4   2   2      429.58      449.34     15.97 o 
   5   2   2      385.67      363.57     28.30 o 
   6   2   2       43.55       33.84     21.06 o 
   7   2   2      432.95      387.68     68.43 o 
   8   2   2      569.48      491.87     42.81 o 
   9   2   2      594.66      545.99     48.37 o 
  10   2   2     2908.06     2763.98     99.55 o 
  11   2   2       12.21       26.57     29.39 o 
  12   2   2       68.59      100.43     36.58 o 
  13   2   2      120.52      114.34     60.85 o 
 -13   3   2      108.41      123.26     41.74 o 
 -12   3   2        6.53       23.17     35.58 o 
 -11   3   2        7.71        0.00     30.14 o 
 -10   3   2      370.11      301.34     38.51 o 
  -9   3   2      237.38      264.98     46.90 o 
  -8   3   2      988.14      991.54     45.89 o 
  -7   3   2      505.14      550.55     36.62 o 
  -6   3   2      352.84      340.56     20.65 o 
  -5   3   2        8.58       21.56     11.73 o 
  -4   3   2      123.17      153.24     13.79 o 
  -3   3   2       42.66       24.12     10.79 o 
  -2   3   2      819.02      904.83     26.92 o 
  -1   3   2     2704.42     2694.66     54.87 o 
   0   3   2      791.91      779.64     73.80 o 
   1   3   2        4.98       12.84      9.41 o 
   2   3   2       47.02       57.39     11.68 o 
   3   3   2      768.77      867.95     25.39 o 
   4   3   2     4053.53     4602.41     91.74 o 
   5   3   2       13.91       24.89     14.54 o 
   6   3   2       17.28       10.73     24.02 o 
   7   3   2     1726.22     1714.49     68.58 o 
   8   3   2      341.13      368.88     40.06 o 
   9   3   2      761.86      719.17     55.12 o 
  10   3   2      375.31      391.42     45.16 o 
  11   3   2       25.80       56.06     32.46 o 
  12   3   2        1.84        8.97     37.57 o 
  13   3   2      231.93      158.42     41.00 o 
 -12   4   2      115.13      150.66     44.44 o 
 -11   4   2        4.44        0.00     28.15 o 
 -10   4   2       97.13      122.06     33.70 o 
  -9   4   2      201.47      192.08     20.71 o 
  -8   4   2      293.46      273.92     21.70 o 
  -7   4   2       43.80       31.81     15.53 o 
  -6   4   2       32.43       48.46     13.71 o 
  -5   4   2      472.34      447.61     22.56 o 
  -4   4   2      271.36      275.81     18.07 o 
  -3   4   2      101.61      100.43     13.21 o 
  -2   4   2     2930.53     3074.28     73.74 o 
  -1   4   2     5291.00     5936.39    113.68 o 
   0   4   2      495.16      597.56     36.69 o 
   1   4   2       16.86       28.24     11.92 o 
   2   4   2     1091.27     1191.45     55.17 o 
   3   4   2       68.37       42.64     11.54 o 
   4   4   2     5734.58     6114.93    120.00 o 
   5   4   2     1536.91     1728.59     47.43 o 
   6   4   2       40.63       31.67     11.60 o 
   7   4   2      909.62      994.08     35.05 o 
   8   4   2      762.77      746.69     52.15 o 
   9   4   2        0.03        0.00     27.49 o 
  10   4   2        9.51        0.00     29.83 o 
  11   4   2      376.45      319.47     44.69 o 
  12   4   2       65.81      106.44     40.33 o 
 -12   5   2       21.34        0.00     32.07 o 
 -11   5   2       47.53       79.66     34.05 o 
 -10   5   2        0.77       10.66     25.19 o 
  -9   5   2        1.59        0.00     14.93 o 
  -8   5   2      453.26      398.34     37.86 o 
  -7   5   2       37.42       29.23     16.14 o 
  -6   5   2      168.16      155.68     18.55 o 
  -5   5   2      735.67      716.11     29.24 o 
  -4   5   2      110.76      148.22     16.69 o 
  -3   5   2      453.91      529.67     23.41 o 
  -2   5   2     1752.99     1919.57     63.58 o 
  -1   5   2     1118.55     1414.37     36.55 o 
   0   5   2     1865.00     1993.60     63.04 o 
   1   5   2      216.51      262.18     31.99 o 
   2   5   2     5229.15     5481.59    108.47 o 
   3   5   2       95.18      137.69     15.46 o 
   4   5   2     2110.19     2311.05     63.41 o 
   5   5   2      613.83      674.52     27.66 o 
   6   5   2      255.66      328.19     32.48 o 
   7   5   2        8.37       10.82     21.22 o 
   8   5   2      649.00      578.85     50.57 o 
   9   5   2      269.92      240.43     37.45 o 
  10   5   2       22.91        0.00     37.38 o 
  11   5   2       60.83       68.40     36.91 o 
  12   5   2       58.44       59.17     71.14 o 
 -12   6   2        8.42       12.69     45.37 o 
 -11   6   2       27.94       77.91     33.58 o 
 -10   6   2       66.16       88.51     30.75 o 
  -9   6   2        0.53        0.00     16.24 o 
  -8   6   2     1683.93     1449.75     46.81 o 
  -7   6   2      127.89      150.69     22.53 o 
  -6   6   2       33.17       36.76     18.75 o 
  -5   6   2      187.64      156.89     18.73 o 
  -4   6   2      187.33      181.93     18.66 o 
  -3   6   2    10676.90    11133.08    210.88 o 
  -2   6   2     1041.75     1150.36     53.91 o 
  -1   6   2      369.78      378.31     25.99 o 
   0   6   2     1865.42     1985.16     47.73 o 
   1   6   2      166.28      167.92     16.02 o 
   2   6   2      805.74      828.18     35.06 o 
   3   6   2     1214.96     1207.59     36.40 o 
   4   6   2        0.02        0.33     13.71 o 
   5   6   2      179.87      206.78     20.14 o 
   6   6   2      247.94      260.33     22.00 o 
   7   6   2      231.39      283.12     23.70 o 
   8   6   2        1.47        0.00     25.16 o 
   9   6   2       19.25        8.27     27.66 o 
  10   6   2      498.09      422.80     48.83 o 
  11   6   2       26.26       60.36     35.98 o 
  12   6   2        1.07        0.00     35.38 o 
 -12   7   2        1.12       25.18     30.32 o 
 -11   7   2        6.06        0.00     27.82 o 
 -10   7   2       93.47       84.33     29.26 o 
  -9   7   2       12.44        3.56     33.28 o 
  -8   7   2     1142.64     1100.76     72.93 o 
  -7   7   2       26.62       62.57     19.07 o 
  -6   7   2     1740.64     1659.38     67.40 o 
  -5   7   2      260.13      165.89     20.43 o 
  -4   7   2      140.53      186.44     20.46 o 
  -3   7   2     2758.95     2979.48     68.96 o 
  -2   7   2     2394.46     2623.11     62.07 o 
  -1   7   2       89.94       75.26     15.23 o 
   0   7   2      309.23      365.40     22.46 o 
   1   7   2      245.15      274.54     19.95 o 
   2   7   2      521.40      548.36     26.10 o 
   3   7   2     1351.13     1398.55     69.17 o 
   4   7   2       12.25       16.98     15.34 o 
   5   7   2      586.01      610.22     44.06 o 
   6   7   2        8.41       24.37     18.11 o 
   7   7   2      197.38      209.34     23.45 o 
   8   7   2       99.81       60.10     18.67 o 
   9   7   2      314.06      314.89     54.12 o 
  10   7   2      335.93      289.07     45.57 o 
  11   7   2       85.37      141.10     43.05 o 
 -11   8   2        0.25       23.95     29.32 o 
 -10   8   2      107.33      114.72     22.64 o 
  -9   8   2        0.77        0.72     30.08 o 
  -8   8   2     2966.97     2964.05     76.42 o 
  -7   8   2      199.50      225.67     32.36 o 
  -6   8   2     1778.86     1757.81     64.99 o 
  -5   8   2      655.10      636.48     36.77 o 
  -4   8   2      121.42      132.54     20.10 o 
  -3   8   2       17.70        0.00     14.80 o 
  -2   8   2       51.65       87.89     17.86 o 
  -1   8   2       50.77       57.24     16.06 o 
   0   8   2      103.00       97.20     19.69 o 
   1   8   2     1953.57     1944.57     52.09 o 
   2   8   2      299.66      324.47     29.31 o 
   3   8   2        1.31        1.18     15.70 o 
   4   8   2      335.83      337.55     26.06 o 
   5   8   2      791.95      799.70     40.11 o 
   6   8   2       22.68       52.85     20.28 o 
   7   8   2        4.08       13.66     17.71 o 
   8   8   2      357.14      358.22     28.93 o 
   9   8   2       22.66       36.03     34.77 o 
  10   8   2       79.17       78.33     59.70 o 
  11   8   2       87.60       83.26     42.96 o 
 -11   9   2       88.52      111.46     34.11 o 
 -10   9   2      117.71       94.77     23.40 o 
  -9   9   2       43.93       16.23     27.29 o 
  -8   9   2      793.37      782.52     40.33 o 
  -7   9   2      677.60      725.52     38.21 o 
  -6   9   2       50.05       47.14     27.39 o 
  -5   9   2      886.36      942.31     40.50 o 
  -4   9   2       45.10       25.57     19.70 o 
  -3   9   2       11.86       10.39     18.06 o 
  -2   9   2      208.22      182.08     21.08 o 
  -1   9   2       20.71       22.20     18.18 o 
   0   9   2       19.44       29.90     17.14 o 
   1   9   2      421.57      432.46     30.25 o 
   2   9   2     2047.79     1970.34     54.02 o 
   3   9   2      250.08      284.73     25.32 o 
   4   9   2      332.16      368.03     34.57 o 
   5   9   2     1782.39     1779.58     55.98 o 
   6   9   2        3.49       11.62     19.35 o 
   7   9   2      424.77      445.55     31.62 o 
   8   9   2      456.81      494.23     49.03 o 
   9   9   2        0.00       13.80     31.59 o 
  10   9   2       95.28      143.52     42.68 o 
 -10  10   2      106.10       93.92     29.82 o 
  -9  10   2      161.87      142.22     28.33 o 
  -8  10   2      576.77      569.05     37.22 o 
  -7  10   2       24.15        2.83     20.42 o 
  -6  10   2        2.67        0.00     17.12 o 
  -5  10   2      136.85      115.96     22.36 o 
  -4  10   2      140.40      113.99     22.61 o 
  -3  10   2      152.74      173.42     23.19 o 
  -2  10   2       49.23       45.81     19.92 o 
  -1  10   2       21.28       31.44     19.55 o 
   0  10   2      311.71      310.50     49.64 o 
   1  10   2      159.10      153.07     22.56 o 
   2  10   2       14.35        0.00     18.61 o 
   3  10   2      148.04      168.66     23.93 o 
   4  10   2       77.63       69.84     20.13 o 
   5  10   2      847.75      868.25     42.12 o 
   6  10   2       35.11       23.18     20.30 o 
   7  10   2      302.16      282.04     29.67 o 
   8  10   2      134.46      172.86     39.43 o 
   9  10   2        2.75        0.00     29.74 o 
 -10  11   2        2.91        0.00     22.20 o 
  -9  11   2       63.27       56.29     24.48 o 
  -8  11   2      217.92      193.37     27.55 o 
  -7  11   2      170.57      209.46     35.94 o 
  -6  11   2       19.41       22.21     20.79 o 
  -5  11   2       93.26       96.22     23.03 o 
  -4  11   2        0.13        9.04     19.47 o 
  -3  11   2       29.38       13.94     19.85 o 
  -2  11   2      351.94      311.99     27.38 o 
  -1  11   2        4.34        0.00     19.08 o 
   0  11   2      204.99      217.26     25.96 o 
   1  11   2      547.76      565.43     88.35 o 
   2  11   2      249.30      250.55     26.04 o 
   3  11   2       13.65        9.21     18.53 o 
   4  11   2        8.81        0.25     24.77 o 
   5  11   2       25.14       50.34     21.27 o 
   6  11   2       11.02       16.72     20.60 o 
   7  11   2       12.90        3.91     21.26 o 
   8  11   2      112.89      124.32     37.92 o 
   9  11   2        4.89        0.00     98.08 o 
  -9  12   2      106.59      149.22     29.07 o 
  -8  12   2        1.10        0.00     22.30 o 
  -7  12   2      499.90      566.60     38.90 o 
  -6  12   2        0.83        0.00     33.05 o 
  -5  12   2      963.45     1018.79     44.75 o 
  -4  12   2        0.09        0.00     19.30 o 
  -3  12   2       73.45       29.43     21.10 o 
  -2  12   2      811.00      795.77     50.80 o 
  -1  12   2      284.71      305.08     43.29 o 
   0  12   2        2.39        6.95     30.52 o 
   1  12   2       25.34       33.90     27.88 o 
   2  12   2      347.92      384.25     53.00 o 
   3  12   2      577.22      595.92     54.59 o 
   4  12   2       28.48       38.80     21.79 o 
   5  12   2       30.77       18.67     24.77 o 
   6  12   2       28.16        9.22     21.78 o 
   7  12   2        1.05        5.63     22.79 o 
   8  12   2      342.90      486.33     53.62 o 
  -8  13   2      126.72      131.58     37.41 o 
  -7  13   2      148.82       77.21     34.15 o 
  -6  13   2       28.63        2.67     31.31 o 
  -5  13   2      133.15      184.15     38.18 o 
  -4  13   2        2.27        0.00     26.44 o 
  -3  13   2       12.78        7.30     29.86 o 
  -2  13   2       35.85       51.48     29.48 o 
  -1  13   2      241.43      267.27     38.63 o 
   0  13   2       69.70      100.77     37.45 o 
   1  13   2      206.09      178.51     35.72 o 
   2  13   2       10.92        0.00     26.89 o 
   3  13   2        0.25        7.75     26.63 o 
   4  13   2       36.03       18.68     30.63 o 
   5  13   2       67.47       26.90     31.55 o 
   6  13   2       40.49        0.00     30.70 o 
  -6  14   2       10.34       47.04     32.31 o 
  -5  14   2       25.71       52.35     59.39 o 
  -4  14   2        0.05       11.33     39.21 o 
  -3  14   2       18.68        0.00     27.68 o 
  -2  14   2       94.13       89.70     38.83 o 
  -1  14   2      427.05      412.62     55.32 o 
   0  14   2        0.45        0.00     28.42 o 
   1  14   2      236.20      229.60     40.90 o 
   2  14   2      130.92      101.65     33.76 o 
   3  14   2       49.68       24.00     30.55 o 
   4  14   2      124.93       48.06     33.16 o 
   5  14   2      126.26      129.69     59.13 o 
  -4  15   2      227.61      175.67     38.27 o 
  -3  15   2        5.79       32.84     32.94 o 
  -2  15   2      131.64      123.26     35.98 o 
  -1  15   2      232.49      224.00     40.44 o 
   0  15   2      157.39      144.66     37.73 o 
   1  15   2       21.70       20.82     30.91 o 
   2  15   2        2.99        0.00     30.59 o 
   3  15   2       90.18       48.30     35.59 o 
   0 -13   3      237.92      162.78     40.74 o 
   1 -13   3      307.95      335.92     46.50 o 
   2 -13   3      200.66      317.29     71.87 o 
   3 -13   3        0.85        0.00     29.21 o 
  -3 -12   3       12.55        0.00     32.67 o 
  -2 -12   3       23.08       27.87     33.10 o 
  -1 -12   3      668.12      657.31     53.62 o 
   0 -12   3       17.08        1.68     30.64 o 
   1 -12   3        4.42        0.00     29.52 o 
   2 -12   3      605.75      614.34     83.50 o 
   3 -12   3       10.94        0.00     29.55 o 
   4 -12   3       37.25       70.47     35.72 o 
   5 -12   3       35.21       66.64     41.26 o 
   6 -12   3       48.78       41.05     42.98 o 
  -5 -11   3        0.78        9.65     32.02 o 
  -4 -11   3       43.07       47.27     52.69 o 
  -3 -11   3       27.02       51.46     31.85 o 
  -2 -11   3       17.36       60.10     32.27 o 
  -1 -11   3      581.31      574.67     51.89 o 
   0 -11   3      597.47      552.21     83.94 o 
   1 -11   3       67.28        5.62     29.74 o 
   2 -11   3       30.16       21.70     30.85 o 
   3 -11   3      107.02       80.41     30.84 o 
   4 -11   3        2.82        0.00     29.16 o 
   5 -11   3      311.64      307.53     40.84 o 
   6 -11   3       26.80        5.62     32.25 o 
   7 -11   3        0.61        0.00     85.52 o 
   8 -11   3      206.51      307.56     78.95 o 
  -6 -10   3       39.23       28.61     30.90 o 
  -5 -10   3        0.32        0.00     28.90 o 
  -4 -10   3      110.20      117.38     33.80 o 
  -3 -10   3      252.93      313.70     58.99 o 
  -2 -10   3       17.83        0.00     25.71 o 
  -1 -10   3      171.81      198.51     34.79 o 
   0 -10   3      426.79      394.23     51.54 o 
   1 -10   3      488.36      464.59    134.56 o 
   2 -10   3      660.85      646.04     89.89 o 
   3 -10   3       20.34        2.62     27.28 o 
   4 -10   3       40.95       49.30     29.22 o 
   5 -10   3      239.25      220.93     37.24 o 
   6 -10   3       65.04       73.89     43.01 o 
   7 -10   3      153.82      217.90     48.93 o 
   8 -10   3      277.29      252.78     39.40 o 
   9 -10   3       70.35       84.60     35.82 o 
  -7  -9   3       45.94       56.42     32.89 o 
  -6  -9   3       66.16       87.85     47.53 o 
  -5  -9   3      104.05      124.90     31.96 o 
  -4  -9   3       28.96       12.63     27.44 o 
  -3  -9   3      379.07      403.89     93.67 o 
  -2  -9   3      380.73      367.71     75.77 o 
  -1  -9   3     1112.43     1135.16     59.13 o 
   0  -9   3      135.09      110.44     28.46 o 
   1  -9   3      361.88      311.55     37.57 o 
   2  -9   3      419.55      378.51     39.35 o 
   3  -9   3        2.11       12.63     26.42 o 
   4  -9   3       18.05        9.33     25.19 o 
   5  -9   3      560.78      526.25     55.33 o 
   6  -9   3       41.59       39.94     29.06 o 
   7  -9   3        6.61        0.00     26.37 o 
   8  -9   3        5.02       30.25     28.35 o 
   9  -9   3       17.63        0.00     29.28 o 
  10  -9   3       28.40       30.00     30.39 o 
  -8  -8   3      280.79      284.91     52.71 o 
  -7  -8   3        0.04        0.00     21.78 o 
  -6  -8   3        2.33        0.00     18.76 o 
  -5  -8   3      207.22      226.18     25.56 o 
  -4  -8   3      329.59      355.03     38.54 o 
  -3  -8   3      160.23      114.88     27.90 o 
  -2  -8   3      248.08      231.68     32.40 o 
  -1  -8   3     1053.03      979.80     53.97 o 
   0  -8   3       79.45       49.01     27.26 o 
   1  -8   3      495.92      420.02     54.45 o 
   2  -8   3      277.93      240.54     33.80 o 
   3  -8   3      286.90      295.06     36.13 o 
   4  -8   3      282.44      271.06     35.90 o 
   5  -8   3      275.10      231.63     33.84 o 
   6  -8   3       17.01        0.00     23.32 o 
   7  -8   3      185.75      185.97     34.16 o 
   8  -8   3      132.40      166.24     24.94 o 
   9  -8   3       26.42       45.47     24.66 o 
  10  -8   3      278.89      331.18     32.07 o 
  11  -8   3       58.65      105.39     34.75 o 
  -9  -7   3        0.15        0.00     28.68 o 
  -8  -7   3      162.10      163.05     27.28 o 
  -7  -7   3      111.97      113.66     24.13 o 
  -6  -7   3     1471.19     1514.78     52.23 o 
  -5  -7   3        4.22        0.00     18.12 o 
  -4  -7   3        9.83        5.89     18.17 o 
  -3  -7   3       32.71       28.77     17.02 o 
  -2  -7   3      130.11      174.02     16.98 o 
  -1  -7   3      521.87      420.56     50.58 o 
   0  -7   3      687.12      586.73    103.21 o 
   1  -7   3      289.83      287.73     32.91 o 
   2  -7   3      433.97      406.34     35.80 o 
   3  -7   3      203.30      245.80     33.10 o 
   4  -7   3      226.40      256.10     18.85 o 
   5  -7   3     1287.91     1326.25     58.99 o 
   6  -7   3      788.34      755.23     41.69 o 
   7  -7   3       23.71        0.00     16.93 o 
   8  -7   3      506.88      585.04     35.47 o 
   9  -7   3      121.74       87.98     27.53 o 
  10  -7   3        1.65        0.00     23.47 o 
  11  -7   3      245.99      261.56     40.46 o 
 -10  -6   3       64.29       58.46     35.67 o 
  -9  -6   3       24.53        0.00     52.01 o 
  -8  -6   3       22.61       28.72     20.99 o 
  -7  -6   3      103.63       87.68     21.55 o 
  -6  -6   3      338.97      378.26     69.04 o 
  -5  -6   3      435.34      444.34     49.10 o 
  -4  -6   3       77.56       87.87     19.66 o 
  -3  -6   3       69.87       59.16     16.90 o 
  -2  -6   3       60.41       69.47     16.63 o 
  -1  -6   3      264.75      236.56     14.83 o 
   0  -6   3     1413.85     1333.80     80.09 o 
   1  -6   3        0.43        0.00     19.92 o 
   2  -6   3       60.67       52.95     22.20 o 
   3  -6   3       19.16        0.81     20.44 o 
   4  -6   3      137.67      149.32     20.04 o 
   5  -6   3      974.29      975.12     36.80 o 
   6  -6   3       35.78       83.77     22.63 o 
   7  -6   3        6.61       13.38     18.48 o 
   8  -6   3      752.23      770.09     37.87 o 
   9  -6   3     1030.93     1019.43     43.77 o 
  10  -6   3       30.81       49.60     21.29 o 
  11  -6   3        0.01       35.23     37.43 o 
  12  -6   3      480.95      467.40     62.03 o 
 -10  -5   3      163.86      147.72     55.35 o 
  -9  -5   3       84.96       82.25     33.89 o 
  -8  -5   3       21.55       54.64     21.34 o 
  -7  -5   3       81.54       85.78     20.67 o 
  -6  -5   3       49.41       32.83     27.01 o 
  -5  -5   3      480.66      503.39     30.66 o 
  -4  -5   3        1.17       13.63     16.57 o 
  -3  -5   3     1628.62     1554.68     44.52 o 
  -2  -5   3       87.97       78.68     14.53 o 
  -1  -5   3      290.46      279.03     16.63 o 
   0  -5   3     1015.20      894.81     41.47 o 
   1  -5   3      862.34      850.86     40.42 o 
   2  -5   3      867.92      804.64     40.83 o 
   3  -5   3       11.79        0.00     17.93 o 
   4  -5   3        8.65       26.95     12.96 o 
   5  -5   3        3.21        0.00     14.33 o 
   6  -5   3       52.49       68.53     18.85 o 
   7  -5   3     1097.95     1118.98     42.64 o 
   8  -5   3       19.38       20.31     18.85 o 
   9  -5   3      225.19      236.15     24.91 o 
  10  -5   3       49.39       34.35     27.98 o 
  11  -5   3        4.30        0.00     52.71 o 
  12  -5   3      580.57      519.40     51.06 o 
 -11  -4   3       79.82        0.88     84.21 o 
 -10  -4   3       25.63       15.24     35.24 o 
  -9  -4   3       16.69       12.46     72.05 o 
  -8  -4   3      269.27      324.02     46.15 o 
  -7  -4   3     1551.02     1635.77     51.49 o 
  -6  -4   3      206.91      203.77     23.15 o 
  -5  -4   3     1915.54     1827.79     52.26 o 
  -4  -4   3      892.26      856.88     33.28 o 
  -3  -4   3      790.03      755.11     29.84 o 
  -2  -4   3      237.21      227.11     17.52 o 
  -1  -4   3       37.58       53.84     11.67 o 
   0  -4   3     4074.42     3878.68    101.32 o 
   1  -4   3      787.61      784.76     36.41 o 
   2  -4   3      883.37      865.03     24.79 o 
   3  -4   3       36.85       50.14     11.40 o 
   4  -4   3      598.04      616.99     25.33 o 
   5  -4   3       13.12        3.89     13.95 o 
   6  -4   3       30.80       10.20     15.63 o 
   7  -4   3      475.66      522.50     33.86 o 
   8  -4   3       19.36       15.42     18.22 o 
   9  -4   3       42.99       30.31     18.22 o 
  10  -4   3      339.44      246.63     35.52 o 
  11  -4   3       10.54        7.71     28.20 o 
  12  -4   3      266.40      276.60     40.82 o 
  13  -4   3      272.05      360.05     59.90 o 
 -11  -3   3      120.98      110.96     39.24 o 
 -10  -3   3      402.54      348.97     47.65 o 
  -9  -3   3        7.60        0.00     30.11 o 
  -8  -3   3       11.98        0.00     16.70 o 
  -7  -3   3       28.33       45.12     18.79 o 
  -6  -3   3     1080.25     1081.35     38.95 o 
  -5  -3   3      424.98      408.87     25.19 o 
  -4  -3   3        3.50       10.82     14.10 o 
  -3  -3   3     1249.99     1180.21     42.89 o 
  -2  -3   3       14.43       18.29     11.69 o 
  -1  -3   3        6.24        0.88     10.13 o 
   0  -3   3       75.18       54.45     19.36 o 
   1  -3   3      551.81      555.67     28.05 o 
   2  -3   3        5.24        0.00      7.46 o 
   3  -3   3       22.69       49.18     11.41 o 
   4  -3   3        8.32        0.00     11.22 o 
   5  -3   3      409.62      425.49     23.33 o 
   6  -3   3      943.19      903.25     33.73 o 
   7  -3   3       95.81      118.51     17.99 o 
   8  -3   3       53.60       54.28     17.36 o 
   9  -3   3       28.88        9.18     16.42 o 
  10  -3   3       20.20       16.56     27.81 o 
  11  -3   3       32.48       59.83     54.52 o 
  12  -3   3       93.21      172.20     41.92 o 
  13  -3   3       71.60       81.02     37.23 o 
 -12  -2   3      242.18      257.10     94.26 o 
 -11  -2   3      155.62      154.23     43.06 o 
 -10  -2   3      586.22      640.16     69.12 o 
  -9  -2   3      717.60      791.84     59.62 o 
  -8  -2   3       13.12       51.69     26.46 o 
  -7  -2   3       85.07       85.12     18.10 o 
  -6  -2   3      702.78      670.32     53.26 o 
  -5  -2   3       22.95       33.83     13.92 o 
  -4  -2   3        8.12        5.52     12.95 o 
  -3  -2   3      554.67      497.92     35.64 o 
  -2  -2   3      509.28      549.51     22.35 o 
  -1  -2   3     1201.83     1237.05     32.33 o 
   0  -2   3      757.23      648.59     35.89 o 
   1  -2   3     1328.23     1341.66     39.89 o 
   2  -2   3     1569.23     1470.77     35.43 o 
   3  -2   3     5000.64     4731.68     94.17 o 
   4  -2   3       61.27       83.67     20.60 o 
   5  -2   3        5.07       10.14     11.99 o 
   6  -2   3      768.53      741.18     34.62 o 
   7  -2   3       83.22       75.09     15.51 o 
   8  -2   3      288.09      281.18     20.93 o 
   9  -2   3        3.96       27.96     15.01 o 
  10  -2   3       10.37        2.03     39.36 o 
  11  -2   3      600.56      525.78     79.39 o 
  12  -2   3       44.63       15.73     48.45 o 
  13  -2   3        2.65        0.00     32.87 o 
 -12  -1   3      141.27      124.82     43.06 o 
 -11  -1   3      149.11      140.42     38.25 o 
 -10  -1   3      363.08      385.34     46.74 o 
  -9  -1   3      105.83      110.51     36.82 o 
  -8  -1   3       52.93       49.26     16.29 o 
  -7  -1   3      117.86      125.43     20.62 o 
  -6  -1   3     1176.33     1181.36     37.87 o 
  -5  -1   3     1188.47     1160.05     35.64 o 
  -4  -1   3      429.87      466.13     22.11 o 
  -3  -1   3      380.77      353.20     35.20 o 
  -2  -1   3        3.42       10.72     11.20 o 
  -1  -1   3      881.97      826.85     25.74 o 
   0  -1   3     8893.64     9027.76    167.54 o 
   1  -1   3    26417.99    27012.96    771.10 o 
   2  -1   3     1512.92     1383.41     44.37 o 
   3  -1   3      461.99      473.14     22.96 o 
   4  -1   3       31.03       24.73     10.59 o 
   5  -1   3      558.74      528.19     22.56 o 
   6  -1   3     1172.50     1109.61     33.11 o 
   7  -1   3       85.26       99.05     14.76 o 
   8  -1   3      454.06      504.97     24.07 o 
   9  -1   3      370.22      274.88     41.84 o 
  10  -1   3      455.07      486.90     45.02 o 
  11  -1   3        7.84       30.63     36.00 o 
  12  -1   3       37.63       25.22     30.80 o 
  13  -1   3      195.24      223.26     43.96 o 
 -12   0   3        0.12       56.87     39.04 o 
 -11   0   3       81.19       38.25     46.55 o 
 -10   0   3       50.50      119.32     37.88 o 
  -9   0   3        0.28        0.00     29.21 o 
  -8   0   3      205.25      185.59     18.74 o 
  -7   0   3        1.10        0.00     12.92 o 
  -6   0   3      660.10      657.61     27.10 o 
  -5   0   3     1678.70     1746.19     63.06 o 
  -4   0   3       61.19       87.28     13.14 o 
  -3   0   3     2208.85     2301.86     51.72 o 
  -2   0   3     1639.93     1679.38     55.28 o 
  -1   0   3     6886.38     6828.15    128.41 o 
   0   0   3    41107.77    40513.66    743.56 o 
   1   0   3     2836.11     2862.11     57.60 o 
   2   0   3      468.58      441.80     17.92 o 
   3   0   3      421.91      408.23     17.86 o 
   4   0   3     1592.50     1462.07     65.65 o 
   5   0   3       18.09       10.04      9.52 o 
   6   0   3      866.55      876.02     52.73 o 
   7   0   3       17.13        0.00     13.31 o 
   8   0   3      105.43       41.44     39.95 o 
   9   0   3        0.46       11.85     28.92 o 
  10   0   3       65.28       78.17     30.55 o 
  11   0   3        9.82        9.71     34.12 o 
  12   0   3       68.34       63.65     32.61 o 
  13   0   3      579.33      589.35     60.74 o 
 -12   1   3      687.29      775.39     65.76 o 
 -11   1   3       63.60       35.68     36.64 o 
 -10   1   3      241.82      248.27     38.58 o 
  -9   1   3      126.29       69.01     32.29 o 
  -8   1   3      730.90      712.10     29.43 o 
  -7   1   3      131.48      113.67     15.03 o 
  -6   1   3      847.99      951.25     49.63 o 
  -5   1   3     1969.74     1937.81     47.84 o 
  -4   1   3      263.06      276.12     17.08 o 
  -3   1   3      367.05      355.89     31.37 o 
  -2   1   3     5796.14     5593.57    107.45 o 
  -1   1   3    20926.47    20462.66    374.89 o 
   0   1   3    15910.46    16060.10    292.52 o 
   1   1   3     1972.39     1909.54     39.94 o 
   2   1   3      747.47      698.81     20.92 o 
   3   1   3     1219.43     1194.99     29.51 o 
   4   1   3      105.00       97.53     16.06 o 
   5   1   3       91.46      106.21     10.30 o 
   6   1   3      528.64      538.75     28.14 o 
   7   1   3      476.50      395.96     61.54 o 
   8   1   3       19.57        7.30     23.51 o 
   9   1   3        6.23       32.86     26.63 o 
  10   1   3      349.72      347.66     39.98 o 
  11   1   3       53.11       26.78     30.76 o 
  12   1   3       14.42        0.00     45.38 o 
  13   1   3      562.91      645.02    110.34 o 
 -12   2   3       29.15       33.23     46.28 o 
 -11   2   3      176.79      182.41     40.12 o 
 -10   2   3       17.17       32.88     51.81 o 
  -9   2   3      199.93      268.97     38.51 o 
  -8   2   3       86.99       97.32     15.39 o 
  -7   2   3       98.65      109.80     15.30 o 
  -6   2   3     1167.92     1151.51     34.92 o 
  -5   2   3       27.47       46.93     12.51 o 
  -4   2   3       27.74       13.66     11.01 o 
  -3   2   3      502.97      480.89     20.09 o 
  -2   2   3    17142.17    16747.22    305.20 o 
  -1   2   3     5313.98     5509.56    104.25 o 
   0   2   3     1729.31     1738.45     58.62 o 
   1   2   3     2893.00     3166.70    105.63 o 
   2   2   3      129.70      113.88     14.90 o 
   3   2   3      305.76      311.30     14.90 o 
   4   2   3        0.82        0.00      7.24 o 
   5   2   3       50.52       67.15      8.40 o 
   6   2   3      263.32      226.90     26.44 o 
   7   2   3       16.56       25.54     22.72 o 
   8   2   3      557.76      532.18     42.21 o 
   9   2   3      261.84      208.81     35.74 o 
  10   2   3     1426.96     1541.07    103.35 o 
  11   2   3      451.69      405.33     45.62 o 
  12   2   3       30.45       45.24     35.29 o 
  13   2   3      472.57      504.17     59.30 o 
 -12   3   3      419.40      382.99    106.44 o 
 -11   3   3       48.90       92.85     39.34 o 
 -10   3   3       26.27        9.61     40.08 o 
  -9   3   3      664.37      667.94     50.98 o 
  -8   3   3      534.81      495.46     26.23 o 
  -7   3   3      640.83      576.97     26.49 o 
  -6   3   3      325.86      322.32     20.95 o 
  -5   3   3      229.31      293.65     18.89 o 
  -4   3   3      101.04      118.95     13.59 o 
  -3   3   3        6.36       22.15     10.68 o 
  -2   3   3       45.31       53.53     10.43 o 
  -1   3   3     2341.92     2340.03     52.56 o 
   0   3   3     1601.76     1584.72     34.66 o 
   1   3   3      958.84      981.23     55.10 o 
   2   3   3      595.70      575.61     21.09 o 
   3   3   3     1208.21     1164.02     30.67 o 
   4   3   3     2140.12     2309.44     51.28 o 
   5   3   3      199.16      183.95     12.71 o 
   6   3   3      555.46      604.20     20.95 o 
   7   3   3      173.13      148.98     28.48 o 
   8   3   3     1999.75     2102.15     80.63 o 
   9   3   3       43.68       51.14     46.83 o 
  10   3   3        1.09       39.15     28.68 o 
  11   3   3      114.10      127.05     34.92 o 
  12   3   3        2.19        0.00     31.26 o 
  13   3   3      220.80      268.95     46.02 o 
 -12   4   3      768.97      819.59     82.17 o 
 -11   4   3      112.19       98.63     35.08 o 
 -10   4   3       64.20       11.09     30.35 o 
  -9   4   3      781.25      747.37     32.43 o 
  -8   4   3       62.28       81.50     17.27 o 
  -7   4   3       17.30       12.57     14.15 o 
  -6   4   3        0.80        0.00     13.06 o 
  -5   4   3      551.08      455.64     22.55 o 
  -4   4   3      260.41      275.38     27.02 o 
  -3   4   3      133.94      141.98     14.03 o 
  -2   4   3      449.59      497.77     25.50 o 
  -1   4   3        9.90       13.30      9.36 o 
   0   4   3      235.83      264.27     15.55 o 
   1   4   3      660.67      742.02     30.95 o 
   2   4   3     1347.26     1373.78     35.18 o 
   3   4   3     1700.39     1632.80     40.18 o 
   4   4   3     7816.05     8446.08    161.13 o 
   5   4   3     1160.58     1328.21     36.24 o 
   6   4   3       47.18       14.65     10.37 o 
   7   4   3       37.92       38.50      8.58 o 
   8   4   3      328.43      274.55     82.24 o 
   9   4   3      288.06      328.72     47.48 o 
  10   4   3      542.99      656.04     55.33 o 
  11   4   3        7.79       23.14     50.50 o 
  12   4   3        7.34       27.17     36.32 o 
  13   4   3      105.24      124.65     40.73 o 
 -12   5   3       24.42       35.61     35.95 o 
 -11   5   3        8.16       14.06     30.38 o 
 -10   5   3        0.02       53.31     32.23 o 
  -9   5   3        0.78       27.10     15.45 o 
  -8   5   3      251.43      293.42     23.66 o 
  -7   5   3      211.15      223.77     21.37 o 
  -6   5   3     1498.32     1446.57     42.67 o 
  -5   5   3        5.42        0.00     12.97 o 
  -4   5   3       94.64       87.83     14.82 o 
  -3   5   3     1208.99     1314.36     36.60 o 
  -2   5   3     2485.45     2464.48     62.06 o 
  -1   5   3      214.24      241.91     23.81 o 
   0   5   3      520.49      583.75     25.30 o 
   1   5   3     5012.96     5557.27    122.60 o 
   2   5   3      948.13     1122.22     32.54 o 
   3   5   3     2665.56     2729.31     60.77 o 
   4   5   3     5027.09     5520.95    121.53 o 
   5   5   3      794.68      833.15     30.30 o 
   6   5   3      469.62      482.66     25.03 o 
   7   5   3      214.78      210.66     17.79 o 
   8   5   3      819.58      763.99     54.42 o 
   9   5   3     1444.54     1473.06    105.25 o 
  10   5   3       80.03      142.86     38.17 o 
  11   5   3      489.93      475.46     84.27 o 
  12   5   3        1.83       15.65     41.86 o 
 -12   6   3      166.43      234.44     42.74 o 
 -11   6   3       96.93       94.99     47.99 o 
 -10   6   3        1.27        5.00     27.27 o 
  -9   6   3        3.98        0.06     14.96 o 
  -8   6   3     1733.65     1575.32     48.85 o 
  -7   6   3     1330.04     1287.44     43.10 o 
  -6   6   3      356.80      331.35     28.89 o 
  -5   6   3      669.02      684.42     30.47 o 
  -4   6   3       38.92       48.50     19.95 o 
  -3   6   3       78.40      102.75     15.67 o 
  -2   6   3     8472.55     9327.50    203.44 o 
  -1   6   3     2138.39     2357.19     54.21 o 
   0   6   3      187.93      224.64     18.13 o 
   1   6   3     2368.12     2796.49     62.37 o 
   2   6   3      104.19      116.96     18.86 o 
   3   6   3     8994.30     9453.29    181.33 o 
   4   6   3      505.81      620.80     34.54 o 
   5   6   3      784.99      760.17     30.64 o 
   6   6   3      753.71      762.50     38.23 o 
   7   6   3      408.09      459.66     28.69 o 
   8   6   3        0.12        1.38     14.13 o 
   9   6   3      239.87      260.90     41.35 o 
  10   6   3       20.46       20.50     30.65 o 
  11   6   3      220.21      219.76     44.23 o 
  12   6   3        1.97        0.00     37.48 o 
 -12   7   3       15.37       56.47     32.98 o 
 -11   7   3      119.37      170.14     34.73 o 
 -10   7   3      478.80      435.90     43.96 o 
  -9   7   3      558.28      564.55     32.34 o 
  -8   7   3      553.62      555.25     31.49 o 
  -7   7   3       44.02       88.74     24.61 o 
  -6   7   3     1030.81      954.41     38.38 o 
  -5   7   3        1.59       33.84     16.12 o 
  -4   7   3     2234.15     2298.75     57.44 o 
  -3   7   3       17.47        4.19     16.80 o 
  -2   7   3     3456.43     3807.34     82.09 o 
  -1   7   3      499.71      498.45     47.45 o 
   0   7   3      180.31      180.85     18.12 o 
   1   7   3     1271.05     1418.93     40.83 o 
   2   7   3       52.71       53.04     14.89 o 
   3   7   3      353.14      351.64     35.71 o 
   4   7   3      148.36      153.43     23.61 o 
   5   7   3      277.82      306.76     34.42 o 
   6   7   3       54.22       55.02     18.39 o 
   7   7   3      253.50      299.71     25.18 o 
   8   7   3       90.38      133.59     19.72 o 
   9   7   3      217.52      286.63     44.48 o 
  10   7   3       64.54       67.13     36.00 o 
  11   7   3      674.10      800.27     92.39 o 
  12   7   3       25.09        2.18     37.43 o 
 -11   8   3      475.69      557.02     51.31 o 
 -10   8   3      398.72      410.98     30.84 o 
  -9   8   3      162.91      169.75     23.34 o 
  -8   8   3     1765.47     1622.28     52.15 o 
  -7   8   3       11.40       23.67     21.87 o 
  -6   8   3      257.13      237.02     24.85 o 
  -5   8   3      142.33      126.32     20.69 o 
  -4   8   3      218.61      251.83     23.27 o 
  -3   8   3        0.95        7.49     15.50 o 
  -2   8   3      656.73      723.29     30.57 o 
  -1   8   3       66.22       71.89     16.24 o 
   0   8   3      555.60      552.39     48.08 o 
   1   8   3      359.03      428.90     44.63 o 
   2   8   3        9.23       22.79     15.25 o 
   3   8   3        0.47        3.31     15.12 o 
   4   8   3        3.33       15.70     15.63 o 
   5   8   3       21.73       17.31     17.99 o 
   6   8   3       17.28       39.45     18.53 o 
   7   8   3      958.23      864.17     38.80 o 
   8   8   3       97.79       79.96     21.95 o 
   9   8   3        0.08       29.69     36.27 o 
  10   8   3      107.32       62.71     34.70 o 
  11   8   3      273.18      258.52     53.90 o 
 -11   9   3      274.86      267.13     41.07 o 
 -10   9   3      174.17      119.34     31.93 o 
  -9   9   3      599.49      611.33     36.64 o 
  -8   9   3       51.64       38.25     25.09 o 
  -7   9   3      847.13      786.46     39.28 o 
  -6   9   3       77.38       44.45     24.14 o 
  -5   9   3      294.82      293.19     25.95 o 
  -4   9   3       37.87       24.97     32.82 o 
  -3   9   3        3.33       21.47     20.55 o 
  -2   9   3       56.04       59.58     18.00 o 
  -1   9   3      696.88      709.74     53.31 o 
   0   9   3      409.76      394.61     31.87 o 
   1   9   3       89.59      105.97     19.34 o 
   2   9   3      137.77      132.40     19.93 o 
   3   9   3      127.60      130.76     22.88 o 
   4   9   3     1610.55     1585.16     51.10 o 
   5   9   3       50.39       60.97     22.84 o 
   6   9   3        1.45        3.39     19.25 o 
   7   9   3       58.98       67.57     25.30 o 
   8   9   3        6.53       26.22     28.76 o 
   9   9   3       37.58        0.00     31.34 o 
  10   9   3       88.45       69.07     40.00 o 
  11   9   3      130.12      157.01     61.65 o 
 -10  10   3       10.03        0.00     32.68 o 
  -9  10   3        0.98        6.40     23.54 o 
  -8  10   3      318.12      332.54     36.26 o 
  -7  10   3      169.75      166.80     24.90 o 
  -6  10   3        5.04        0.00     18.83 o 
  -5  10   3      124.42      177.26     51.01 o 
  -4  10   3      235.87      247.02     36.51 o 
  -3  10   3       11.01       30.41     20.48 o 
  -2  10   3      460.71      501.02     31.63 o 
  -1  10   3      842.95      941.08     54.60 o 
   0  10   3     1406.58     1368.36     46.46 o 
   1  10   3     1394.87     1448.89     48.28 o 
   2  10   3     4012.35     4063.06    134.40 o 
   3  10   3       45.53       66.31     20.65 o 
   4  10   3      443.32      393.14     30.37 o 
   5  10   3        0.10        0.00     18.65 o 
   6  10   3       23.26        0.00     25.15 o 
   7  10   3        1.41        0.00     19.69 o 
   8  10   3      144.94      153.07     37.29 o 
   9  10   3        4.64        0.00     31.19 o 
  10  10   3       17.07        0.00     64.68 o 
 -10  11   3       58.15       80.37     26.71 o 
  -9  11   3        2.79        0.00     19.60 o 
  -8  11   3        5.13        0.00     20.49 o 
  -7  11   3      280.73      293.80     29.66 o 
  -6  11   3       21.74       14.89     20.60 o 
  -5  11   3       53.09       35.31     20.46 o 
  -4  11   3       40.98       16.90     20.36 o 
  -3  11   3      128.20       91.31     22.42 o 
  -2  11   3      380.89      442.33     41.93 o 
  -1  11   3     1449.87     1453.72     50.64 o 
   0  11   3       43.18       47.64     21.83 o 
   1  11   3     1741.63     1772.87     56.55 o 
   2  11   3       46.68       27.19     21.06 o 
   3  11   3        4.88       33.00     19.57 o 
   4  11   3       59.65       84.91     21.67 o 
   5  11   3       25.22       26.89     19.78 o 
   6  11   3        1.74        0.00     22.30 o 
   7  11   3      146.87       92.99     24.47 o 
   8  11   3        5.57       60.74     33.96 o 
   9  11   3       17.52        0.00     72.93 o 
  -9  12   3       96.50      116.39     42.30 o 
  -8  12   3      107.22      120.22     37.29 o 
  -7  12   3      213.83      207.31     36.55 o 
  -6  12   3      193.72      199.12     38.99 o 
  -5  12   3       11.62       29.81     21.91 o 
  -4  12   3      302.62      330.05     30.34 o 
  -3  12   3      669.24      562.10     36.76 o 
  -2  12   3        7.42        0.00     20.05 o 
  -1  12   3      798.36      801.51     40.82 o 
   0  12   3       68.88       72.93     22.97 o 
   1  12   3      152.37      145.08     23.71 o 
   2  12   3     1404.29     1472.96     51.98 o 
   3  12   3       14.30       12.50     20.74 o 
   4  12   3      459.90      408.84     31.05 o 
   5  12   3        4.86       22.01     20.88 o 
   6  12   3        0.03        0.00     20.17 o 
   7  12   3       59.61       55.86     23.43 o 
   8  12   3       25.61        1.38     33.04 o 
  -8  13   3       99.84       67.63     32.39 o 
  -7  13   3      436.94      387.80     43.53 o 
  -6  13   3       16.08        0.00     29.97 o 
  -5  13   3       21.18       13.22     23.68 o 
  -4  13   3      124.87       95.70     31.02 o 
  -3  13   3      105.94       86.25     31.88 o 
  -2  13   3     1076.70     1134.20     61.44 o 
  -1  13   3      377.98      463.69     54.30 o 
   0  13   3       68.09       18.60     27.46 o 
   1  13   3       23.46       45.23     27.95 o 
   2  13   3       63.27       60.39     23.81 o 
   3  13   3       47.55       55.40     22.34 o 
   4  13   3       84.57       44.34     30.43 o 
   5  13   3       61.53       31.70     27.42 o 
   6  13   3      136.53      124.92     27.82 o 
   7  13   3      105.50       95.87     28.08 o 
  -7  14   3       44.74       42.48     34.12 o 
  -6  14   3        1.39        0.00     30.40 o 
  -5  14   3       29.91        0.00     30.90 o 
  -4  14   3       87.62      116.56     41.28 o 
  -3  14   3       63.45       49.17     29.39 o 
  -2  14   3       79.20       50.72     30.73 o 
  -1  14   3      311.60      294.41     39.30 o 
   0  14   3        3.81        0.00     26.54 o 
   1  14   3       70.47       61.51     30.49 o 
   2  14   3      119.57      100.99     31.16 o 
   3  14   3       35.61       25.50     27.86 o 
   4  14   3       98.97      108.35     34.42 o 
   5  14   3       84.05      140.76     36.60 o 
   6  14   3       94.54       18.70     35.05 o 
  -5  15   3      139.11      108.41     56.25 o 
  -4  15   3       16.27       27.09     42.50 o 
  -3  15   3      293.80      332.79     45.92 o 
  -2  15   3       13.37       21.52     30.87 o 
  -1  15   3      117.05      166.23     58.50 o 
   0  15   3        6.15       15.02     31.57 o 
   1  15   3        7.60       46.26     43.68 o 
   2  15   3      411.81      354.75     43.36 o 
   3  15   3       14.44        0.00     31.34 o 
   4  15   3       42.52       15.03     31.45 o 
  -1 -12   4        0.03       27.63     32.49 o 
   0 -12   4        7.66        0.00     28.31 o 
   1 -12   4      138.78      153.36     37.05 o 
   2 -12   4       35.97       20.69     32.72 o 
   3 -12   4        5.01        0.00     50.18 o 
   4 -12   4        7.32       16.97     30.57 o 
   5 -12   4       47.03       48.75     52.58 o 
  -4 -11   4      174.46      160.56     38.44 o 
  -3 -11   4        1.64        0.00     36.73 o 
  -2 -11   4        2.19        0.00     31.66 o 
  -1 -11   4      177.79      138.15     47.56 o 
   0 -11   4        3.27       51.18     31.53 o 
   1 -11   4       64.21       51.40     32.02 o 
   2 -11   4      242.79      323.61     45.24 o 
   3 -11   4       73.65       59.48     33.89 o 
   4 -11   4       39.99       51.69     44.55 o 
   5 -11   4      111.70      147.74     38.81 o 
   6 -11   4       16.79       18.06     49.83 o 
   7 -11   4        0.10        0.00     31.40 o 
  -5 -10   4       50.00       49.29     30.61 o 
  -4 -10   4      183.95      232.42     38.90 o 
  -3 -10   4       61.14       23.23     29.59 o 
  -2 -10   4        4.07       21.06     30.26 o 
  -1 -10   4       16.40       31.67     28.73 o 
   0 -10   4      256.24      258.66     41.36 o 
   1 -10   4       36.77       65.45     42.41 o 
   2 -10   4       70.81       42.84     29.60 o 
   3 -10   4      148.85      166.59     45.83 o 
   4 -10   4      155.08      175.38     46.99 o 
   5 -10   4      197.03      141.49     37.04 o 
   6 -10   4       62.85       40.56     32.35 o 
   7 -10   4      263.48      271.10     41.02 o 
   8 -10   4      544.08      539.87     51.79 o 
  -7  -9   4       10.95        0.00     30.85 o 
  -6  -9   4       42.12       33.73     30.91 o 
  -5  -9   4       19.92       47.57     30.53 o 
  -4  -9   4      380.74      411.83     54.57 o 
  -3  -9   4       49.19       59.97     31.76 o 
  -2  -9   4      157.43      154.90     55.65 o 
  -1  -9   4       33.52       50.27     27.84 o 
   0  -9   4      282.80      285.64     36.72 o 
   1  -9   4       57.34       54.85     27.26 o 
   2  -9   4       30.15        0.00     25.40 o 
   3  -9   4      792.38      744.12    114.84 o 
   4  -9   4       14.84       40.43     33.72 o 
   5  -9   4      292.92      245.53     37.35 o 
   6  -9   4       58.76       94.28     37.43 o 
   7  -9   4       98.03       96.95     31.80 o 
   8  -9   4      369.63      372.19     43.93 o 
   9  -9   4      107.28      101.09     34.61 o 
  -8  -8   4        8.43       26.00     60.64 o 
  -7  -8   4        0.45        7.64     28.67 o 
  -6  -8   4        0.36        4.08     27.61 o 
  -5  -8   4        0.55        0.00     28.20 o 
  -4  -8   4        5.67       23.71     48.80 o 
  -3  -8   4      385.88      419.77     41.45 o 
  -2  -8   4      217.81      171.20     31.34 o 
  -1  -8   4      597.05      564.25     90.67 o 
   0  -8   4      631.47      546.18     44.33 o 
   1  -8   4       68.73       29.50     29.45 o 
   2  -8   4      113.93      109.48     31.95 o 
   3  -8   4      872.10      762.45     50.55 o 
   4  -8   4      414.35      414.84     40.89 o 
   5  -8   4      681.40      671.49     56.32 o 
   6  -8   4        1.98        0.00     24.35 o 
   7  -8   4        7.90       11.61     26.55 o 
   8  -8   4       59.87       68.02     30.08 o 
   9  -8   4      253.54      227.84     38.12 o 
  10  -8   4       63.41       77.34     30.90 o 
  -8  -7   4        1.66       13.77     28.07 o 
  -7  -7   4       75.35      119.05     27.50 o 
  -6  -7   4      559.13      545.74     35.87 o 
  -5  -7   4      207.85      218.24     25.14 o 
  -4  -7   4      432.86      451.00     29.25 o 
  -3  -7   4      304.26      358.31     25.94 o 
  -2  -7   4       14.53       13.56     26.54 o 
  -1  -7   4      183.69      169.40     41.06 o 
   0  -7   4       48.88       40.38     25.63 o 
   1  -7   4       20.10        9.79     28.02 o 
   2  -7   4      760.75      652.86     44.46 o 
   3  -7   4     1824.53     1780.50     95.11 o 
   4  -7   4       44.79       53.14     27.61 o 
   5  -7   4      100.27       86.27     28.03 o 
   6  -7   4      222.11      216.77     43.84 o 
   7  -7   4       16.71       20.49     26.69 o 
   8  -7   4      102.14       99.47     22.99 o 
   9  -7   4      924.00     1001.82     45.54 o 
  10  -7   4        0.67        0.00     20.60 o 
  11  -7   4        0.13       32.45     28.65 o 
  -9  -6   4       26.94       43.07     40.31 o 
  -8  -6   4      252.46      267.75     30.39 o 
  -7  -6   4        2.62       41.76     26.83 o 
  -6  -6   4      689.67      704.18     38.13 o 
  -5  -6   4        0.02        7.32     21.18 o 
  -4  -6   4     1346.73     1349.46     85.96 o 
  -3  -6   4       16.08        0.00     16.03 o 
  -2  -6   4      180.03      187.12     18.62 o 
  -1  -6   4        6.71       28.84     22.83 o 
   0  -6   4      112.41      117.36     28.40 o 
   1  -6   4       26.39       22.97     23.05 o 
   2  -6   4      101.48      135.70     27.50 o 
   3  -6   4      844.81      653.26     70.60 o 
   4  -6   4       64.73       72.52     13.08 o 
   5  -6   4      119.58       87.37     20.09 o 
   6  -6   4     1806.25     1826.58     54.42 o 
   7  -6   4      427.32      402.60     29.34 o 
   8  -6   4      267.88      241.60     26.01 o 
   9  -6   4       68.73       69.08     21.99 o 
  10  -6   4       29.71        0.00     20.35 o 
  11  -6   4       19.21       28.85     29.71 o 
  12  -6   4        5.74        7.34     28.82 o 
 -10  -5   4      369.64      460.57     53.90 o 
  -9  -5   4        8.79       33.62     32.84 o 
  -8  -5   4        1.94        6.71     19.95 o 
  -7  -5   4      139.90      143.17     23.98 o 
  -6  -5   4      414.66      460.39     39.38 o 
  -5  -5   4       63.79       52.71     21.89 o 
  -4  -5   4      205.77      192.13     22.36 o 
  -3  -5   4      123.33      130.32     18.71 o 
  -2  -5   4        5.98        9.03     26.48 o 
  -1  -5   4       80.07       82.42     16.94 o 
   0  -5   4      480.06      551.40     37.82 o 
   1  -5   4      430.74      476.98     35.38 o 
   2  -5   4        6.02        0.00     19.82 o 
   3  -5   4      599.97      545.01     43.49 o 
   4  -5   4       41.50       34.99     13.12 o 
   5  -5   4     1209.69     1106.65     37.55 o 
   6  -5   4     2169.08     2112.81     68.86 o 
   7  -5   4      597.02      596.48     32.95 o 
   8  -5   4      765.26      794.37     38.43 o 
   9  -5   4       61.21       48.67     20.05 o 
  10  -5   4       15.36       12.69     19.74 o 
  11  -5   4       11.82        0.00     26.36 o 
  12  -5   4       10.58       28.86     30.62 o 
 -10  -4   4      275.05      268.82     46.30 o 
  -9  -4   4      352.74      453.31     49.00 o 
  -8  -4   4      355.40      357.06     28.78 o 
  -7  -4   4      310.23      316.76     52.23 o 
  -6  -4   4      653.34      642.69     34.40 o 
  -5  -4   4      242.63      263.08     24.44 o 
  -4  -4   4       21.73       21.01     17.24 o 
  -3  -4   4       22.07       22.34     15.24 o 
  -2  -4   4       96.70       96.96     14.89 o 
  -1  -4   4     1522.58     1573.33     41.97 o 
   0  -4   4      613.77      585.84     20.65 o 
   1  -4   4       72.07       63.23     19.10 o 
   2  -4   4      211.38      194.41     43.95 o 
   3  -4   4      124.47      117.71     12.71 o 
   4  -4   4        1.88        0.00     19.86 o 
   5  -4   4      158.00      185.40     40.90 o 
   6  -4   4      570.52      541.55     29.59 o 
   7  -4   4      815.29      762.39     40.15 o 
   8  -4   4     1257.20     1186.88     43.29 o 
   9  -4   4       63.66       67.16     19.59 o 
  10  -4   4       16.07       45.42     38.96 o 
  11  -4   4       10.22       12.17     26.72 o 
  12  -4   4       30.05       48.35     31.71 o 
 -11  -3   4      176.58      195.99     77.52 o 
 -10  -3   4      189.96      234.12     44.65 o 
  -9  -3   4      644.95      684.68     64.78 o 
  -8  -3   4      151.07      154.85     21.98 o 
  -7  -3   4      208.48      187.09     22.12 o 
  -6  -3   4      153.58      136.03     20.84 o 
  -5  -3   4      241.15      248.45     23.24 o 
  -4  -3   4     1268.36     1190.24     54.69 o 
  -3  -3   4      457.74      439.82     23.57 o 
  -2  -3   4      153.20      121.61     15.44 o 
  -1  -3   4      561.79      555.78     24.10 o 
   0  -3   4      111.28      114.49     12.96 o 
   1  -3   4       47.80       25.03     10.17 o 
   2  -3   4       13.94        3.13     14.95 o 
   3  -3   4      104.61       78.63     11.70 o 
   4  -3   4      467.86      485.27     42.38 o 
   5  -3   4       53.61       82.16     14.98 o 
   6  -3   4     1743.26     1637.86     46.72 o 
   7  -3   4     1013.36      997.83     37.70 o 
   8  -3   4      607.25      612.45     33.40 o 
   9  -3   4      203.08      203.74     26.02 o 
  10  -3   4       57.87       64.61     29.16 o 
  11  -3   4       56.78       50.84     30.85 o 
  12  -3   4     1196.44     1093.35     66.11 o 
  13  -3   4       32.33       14.22     48.23 o 
 -11  -2   4      310.94      274.79     48.30 o 
 -10  -2   4        2.63        0.00     53.60 o 
  -9  -2   4       41.58       79.52     35.07 o 
  -8  -2   4       26.58        0.11     29.44 o 
  -7  -2   4        4.83        0.00     23.17 o 
  -6  -2   4      482.00      493.77     41.38 o 
  -5  -2   4      820.65      758.59     31.95 o 
  -4  -2   4      347.89      332.27     21.96 o 
  -3  -2   4        0.32        0.62     12.67 o 
  -2  -2   4      183.50      208.32     21.39 o 
  -1  -2   4        0.25        1.23     10.92 o 
   0  -2   4      683.97      642.91     23.02 o 
   1  -2   4        5.90       23.65     11.92 o 
   2  -2   4       71.61       65.11     11.25 o 
   3  -2   4      234.89      311.17     23.55 o 
   4  -2   4     1504.65     1478.00     39.72 o 
   5  -2   4     4259.43     4302.41     90.94 o 
   6  -2   4     1197.77     1035.86     34.77 o 
   7  -2   4      290.71      327.30     37.66 o 
   8  -2   4       68.15       46.09     23.55 o 
   9  -2   4      766.30      772.30     33.94 o 
  10  -2   4      442.71      366.75     39.53 o 
  11  -2   4       20.28       32.34     28.32 o 
  12  -2   4      302.06      333.57     44.69 o 
  13  -2   4       92.23      131.01     39.87 o 
 -11  -1   4      151.45       65.82     90.26 o 
 -10  -1   4       26.38       15.29     31.30 o 
  -9  -1   4        0.09        0.00     29.07 o 
  -8  -1   4       71.10       69.12     17.93 o 
  -7  -1   4      492.95      465.26     27.68 o 
  -6  -1   4        5.00        0.00     18.10 o 
  -5  -1   4      388.91      369.87     24.49 o 
  -4  -1   4      126.83      113.98     15.37 o 
  -3  -1   4      874.53      885.93     29.96 o 
  -2  -1   4      247.64      291.87     18.14 o 
  -1  -1   4     1603.60     1614.11     39.77 o 
   0  -1   4     2284.94     2172.77     61.07 o 
   1  -1   4     5384.70     5370.20    104.70 o 
   2  -1   4     2751.40     2752.98     58.50 o 
   3  -1   4      933.04      911.43     27.66 o 
   4  -1   4     2277.89     2522.72     56.93 o 
   5  -1   4       53.42       31.78     12.39 o 
   6  -1   4     3729.12     3862.21    116.42 o 
   7  -1   4      312.06      373.89     23.17 o 
   8  -1   4       66.00       70.40     16.01 o 
   9  -1   4      173.86      150.11     32.58 o 
  10  -1   4      181.86      191.27     32.95 o 
  11  -1   4     1056.86     1105.56     74.94 o 
  12  -1   4        0.09       23.16     40.90 o 
  13  -1   4      457.41      483.68     53.21 o 
 -12   0   4      235.44      283.03     51.48 o 
 -11   0   4       91.76       28.62     38.31 o 
 -10   0   4       17.71       22.46     35.74 o 
  -9   0   4      405.90      452.93     47.19 o 
  -8   0   4       89.08       82.02     16.90 o 
  -7   0   4        0.38        2.52     16.43 o 
  -6   0   4      206.21      197.20     19.12 o 
  -5   0   4      775.85      882.12     58.44 o 
  -4   0   4      482.10      502.87     29.14 o 
  -3   0   4      134.97      199.66     20.35 o 
  -2   0   4      324.35      327.89     18.21 o 
  -1   0   4      202.88      199.01     19.66 o 
   0   0   4    11111.36    10844.88    200.90 o 
   1   0   4    10957.26    10833.23    200.56 o 
   2   0   4      547.12      490.90     23.09 o 
   3   0   4      202.48      244.11     15.11 o 
   4   0   4     7324.00     7582.48    168.53 o 
   5   0   4     2702.51     2920.32     64.41 o 
   6   0   4      726.17      722.22     27.33 o 
   7   0   4       59.07       73.22     18.24 o 
   8   0   4        0.01       10.15     18.23 o 
   9   0   4      889.94      730.43     49.72 o 
  10   0   4       59.73       51.49     29.10 o 
  11   0   4       90.44      101.02     34.51 o 
  12   0   4       19.31       32.92     32.71 o 
  13   0   4      111.95      162.77     42.21 o 
 -12   1   4      308.58      250.30     45.59 o 
 -11   1   4       44.85        0.67     32.03 o 
 -10   1   4        0.85        0.00     37.42 o 
  -9   1   4      303.20      334.74     41.20 o 
  -8   1   4       62.50       84.47     16.78 o 
  -7   1   4        2.80       12.72     18.29 o 
  -6   1   4      952.62      820.27     57.51 o 
  -5   1   4      292.38      309.12     20.29 o 
  -4   1   4     1002.39     1066.99     48.85 o 
  -3   1   4      488.87      449.20     20.87 o 
  -2   1   4     5104.82     4810.94     95.05 o 
  -1   1   4     6803.37     6550.94    124.78 o 
   0   1   4      833.46      800.63     31.77 o 
   1   1   4       10.78       20.71     22.85 o 
   2   1   4      209.16      215.39     13.61 o 
   3   1   4     2815.32     2825.75     59.25 o 
   4   1   4      830.34      799.16     31.45 o 
   5   1   4       52.16       67.21     11.55 o 
   6   1   4     2193.61     2211.18     51.98 o 
   7   1   4      189.67      240.53     36.61 o 
   8   1   4        4.80        0.00     21.83 o 
   9   1   4      537.88      445.18    125.63 o 
  10   1   4      220.65      168.94     34.77 o 
  11   1   4       83.75       52.82     28.58 o 
  12   1   4        1.65       43.76     33.11 o 
  13   1   4       20.82       19.04     32.63 o 
 -12   2   4      288.09      372.33     52.67 o 
 -11   2   4      156.40      204.52     42.49 o 
 -10   2   4      115.53      143.14     36.37 o 
  -9   2   4      575.09      510.71     48.83 o 
  -8   2   4      155.04      153.59     18.26 o 
  -7   2   4      262.55      261.25     31.76 o 
  -6   2   4      567.22      505.55     58.55 o 
  -5   2   4      735.87      780.41     29.15 o 
  -4   2   4     3579.91     3683.44     78.16 o 
  -3   2   4     9745.22     9578.29    180.81 o 
  -2   2   4     5434.54     4992.67     97.99 o 
  -1   2   4     2791.29     2795.49     57.97 o 
   0   2   4       10.67        6.49      7.53 o 
   1   2   4      372.24      323.61     38.97 o 
   2   2   4       20.87       33.83      9.60 o 
   3   2   4      237.82      225.86     14.08 o 
   4   2   4      855.51      747.18     38.10 o 
   5   2   4       31.29       23.34      9.24 o 
   6   2   4      338.49      279.71     53.94 o 
   7   2   4        0.31        0.00     11.29 o 
   8   2   4       36.92       50.83     27.88 o 
   9   2   4     1056.07      934.05     57.59 o 
  10   2   4      221.58      284.04     39.04 o 
  11   2   4      171.29      115.42     38.37 o 
  12   2   4      197.40      257.16     46.76 o 
  13   2   4        2.89        0.00     33.28 o 
 -12   3   4      215.19      255.10     46.27 o 
 -11   3   4     1195.89     1323.80    108.31 o 
 -10   3   4      106.21       58.54     55.96 o 
  -9   3   4      505.74      499.90     50.41 o 
  -8   3   4        1.03        3.75     15.10 o 
  -7   3   4       24.38       12.12     14.87 o 
  -6   3   4      603.13      561.79     37.40 o 
  -5   3   4      313.91      373.47     22.30 o 
  -4   3   4      143.65      156.41     15.47 o 
  -3   3   4     2916.76     2755.56     60.47 o 
  -2   3   4      182.92      208.03     14.39 o 
  -1   3   4       49.79       63.17      6.40 o 
   0   3   4     2805.99     2792.53     72.56 o 
   1   3   4     1130.10     1145.72     39.70 o 
   2   3   4      452.07      443.25     18.80 o 
   3   3   4      531.82      523.95     21.00 o 
   4   3   4     3229.43     3115.56     65.58 o 
   5   3   4      331.83      342.39     27.60 o 
   6   3   4     1255.47     1187.50     32.78 o 
   7   3   4     2351.53     2408.18     65.61 o 
   8   3   4      318.04      342.18     37.36 o 
   9   3   4     1312.60     1282.08     64.95 o 
  10   3   4      217.60      269.47     44.88 o 
  11   3   4        9.24        9.02     31.72 o 
  12   3   4      151.08      204.68     41.46 o 
  13   3   4       32.11        0.20     35.75 o 
 -12   4   4      121.92      122.78     81.84 o 
 -11   4   4      155.60      148.42     72.32 o 
 -10   4   4      245.23      318.82     44.33 o 
  -9   4   4      239.41      273.85     23.65 o 
  -8   4   4       10.98        1.95     15.04 o 
  -7   4   4      182.56      186.51     29.03 o 
  -6   4   4      732.82      652.09     33.38 o 
  -5   4   4      183.02      173.92     17.65 o 
  -4   4   4      112.02      113.56     15.08 o 
  -3   4   4      175.55      219.04     15.73 o 
  -2   4   4     3329.90     3255.54     67.68 o 
  -1   4   4      234.97      222.95     12.71 o 
   0   4   4      339.20      335.71     13.69 o 
   1   4   4      149.85      161.00     12.61 o 
   2   4   4     3931.43     4116.23     82.67 o 
   3   4   4      371.38      354.09     18.73 o 
   4   4   4      350.69      339.94     23.20 o 
   5   4   4       52.87       65.79     12.23 o 
   6   4   4      164.92      164.44     17.04 o 
   7   4   4     2015.53     2057.21     50.58 o 
   8   4   4       47.83       27.47     39.11 o 
   9   4   4      295.67      299.08     41.61 o 
  10   4   4       17.30       14.49     46.69 o 
  11   4   4       70.93       89.87     35.16 o 
  12   4   4       31.81       70.64     36.06 o 
  13   4   4       46.01       31.27     35.69 o 
 -12   5   4      213.97      235.00     43.49 o 
 -11   5   4      174.99      192.47     40.89 o 
 -10   5   4       19.25        9.61     30.26 o 
  -9   5   4        8.75       11.71     26.01 o 
  -8   5   4      231.13      244.10     23.56 o 
  -7   5   4       12.48       23.06     16.14 o 
  -6   5   4      805.05      755.18     38.98 o 
  -5   5   4       78.23       87.37     15.56 o 
  -4   5   4      543.82      548.53     24.93 o 
  -3   5   4      589.91      562.69     51.03 o 
  -2   5   4      771.70      816.51     26.56 o 
  -1   5   4     1405.75     1453.81     35.91 o 
   0   5   4      217.85      304.36     16.38 o 
   1   5   4     4816.39     5475.74    107.40 o 
   2   5   4     1332.13     1458.15     37.74 o 
   3   5   4     3823.28     4266.38     87.55 o 
   4   5   4       37.62       74.62     21.23 o 
   5   5   4      915.47      977.84     32.59 o 
   6   5   4       17.96       26.71     12.98 o 
   7   5   4     2083.35     2273.19     68.17 o 
   8   5   4      231.84      229.59     38.05 o 
   9   5   4      781.82      779.86     58.19 o 
  10   5   4        8.16        4.56     31.42 o 
  11   5   4        0.86       19.24     35.62 o 
  12   5   4       25.80       66.22     35.87 o 
 -12   6   4      165.76      200.39     42.01 o 
 -11   6   4      211.93      200.56     37.16 o 
 -10   6   4      105.97       58.57     48.72 o 
  -9   6   4        7.09       28.99     17.68 o 
  -8   6   4        0.11        0.00     16.28 o 
  -7   6   4      226.81      235.48     23.17 o 
  -6   6   4     1875.27     1825.76     50.77 o 
  -5   6   4      355.51      322.68     22.62 o 
  -4   6   4      545.79      577.89     40.71 o 
  -3   6   4     1301.58     1434.58     39.39 o 
  -2   6   4      101.90      103.88     13.91 o 
  -1   6   4      890.77     1072.05     31.41 o 
   0   6   4      434.95      526.62     22.67 o 
   1   6   4     3218.69     3805.27     79.96 o 
   2   6   4      883.78     1022.27     64.05 o 
   3   6   4      733.68      766.03     28.93 o 
   4   6   4       73.22      118.60     16.41 o 
   5   6   4     1495.18     1562.12     44.45 o 
   6   6   4      113.80      115.67     17.03 o 
   7   6   4     2316.52     2506.59     64.12 o 
   8   6   4       14.03       10.27     21.79 o 
   9   6   4        2.40        0.00     30.53 o 
  10   6   4      231.63      309.53     46.65 o 
  11   6   4       48.40       58.72     39.07 o 
  12   6   4        0.33       31.80     37.76 o 
 -11   7   4      230.11      208.02     38.06 o 
 -10   7   4       16.95       33.05     29.58 o 
  -9   7   4      331.44      302.62     25.72 o 
  -8   7   4      626.82      605.09     33.31 o 
  -7   7   4     4685.64     4246.88    133.71 o 
  -6   7   4     1288.39     1168.41     41.11 o 
  -5   7   4      146.27      141.32     19.90 o 
  -4   7   4      276.47      287.20     22.24 o 
  -3   7   4     2293.84     2148.86     53.22 o 
  -2   7   4     3984.55     4504.62    100.71 o 
  -1   7   4      917.43      981.20     32.74 o 
   0   7   4      514.46      615.54     26.51 o 
   1   7   4      882.51     1021.72     33.21 o 
   2   7   4     1353.82     1630.62     44.44 o 
   3   7   4      828.99      961.55     33.85 o 
   4   7   4     1491.42     1542.79     45.07 o 
   5   7   4        1.93        0.00     15.01 o 
   6   7   4       16.82       31.20     17.35 o 
   7   7   4      376.53      375.21     26.25 o 
   8   7   4      172.02      139.39     23.24 o 
   9   7   4       41.02       74.75     31.89 o 
  10   7   4      228.38      204.34     40.66 o 
  11   7   4        0.13        0.00     37.24 o 
  12   7   4       32.65       22.71     40.44 o 
 -11   8   4      486.04      482.51     49.04 o 
 -10   8   4        4.52        7.36     30.87 o 
  -9   8   4      666.34      625.93     35.53 o 
  -8   8   4      377.97      332.34     27.59 o 
  -7   8   4       41.90       38.16     18.18 o 
  -6   8   4      181.54      181.41     22.85 o 
  -5   8   4      659.91      695.28     34.51 o 
  -4   8   4      822.38      901.15     36.19 o 
  -3   8   4      750.16      796.81     54.59 o 
  -2   8   4      562.68      651.16     29.74 o 
  -1   8   4      239.02      309.87     22.57 o 
   0   8   4      802.01      927.38     33.76 o 
   1   8   4      698.60      783.26     32.09 o 
   2   8   4     2387.09     2397.75     59.30 o 
   3   8   4       15.34       21.19     16.69 o 
   4   8   4      168.36      191.40     22.60 o 
   5   8   4      332.65      308.88     25.29 o 
   6   8   4        0.06       25.70     19.28 o 
   7   8   4     1416.19     1354.27     56.61 o 
   8   8   4      189.61      146.64     36.75 o 
   9   8   4       65.07      114.86     35.15 o 
  10   8   4      244.15      242.43     45.51 o 
  11   8   4       14.40       66.01     37.86 o 
 -11   9   4      883.67      833.45    101.14 o 
 -10   9   4        1.79        0.00     20.67 o 
  -9   9   4      366.36      350.33     31.48 o 
  -8   9   4      497.98      496.90     32.28 o 
  -7   9   4     1127.90     1065.95     42.87 o 
  -6   9   4      275.72      284.42     31.14 o 
  -5   9   4      144.25      137.02     22.62 o 
  -4   9   4        9.24       24.74     18.09 o 
  -3   9   4       32.32       75.38     24.73 o 
  -2   9   4        2.61       15.79     17.19 o 
  -1   9   4      399.28      412.04     26.61 o 
   0   9   4      481.35      506.70     28.56 o 
   1   9   4      148.59      152.23     21.17 o 
   2   9   4      112.49       97.72     19.18 o 
   3   9   4      188.12      160.85     21.51 o 
   4   9   4      796.82      815.88     37.64 o 
   5   9   4      912.27      895.72     39.70 o 
   6   9   4        2.60       29.32     19.76 o 
   7   9   4      985.43      924.29     65.92 o 
   8   9   4      439.15      473.84     33.55 o 
   9   9   4       12.86       14.71     32.66 o 
  10   9   4      686.32      834.84     91.41 o 
  11   9   4      141.59      161.74     46.17 o 
 -10  10   4      261.04      222.90     27.81 o 
  -9  10   4      527.45      538.12     36.05 o 
  -8  10   4        2.59       17.10     20.56 o 
  -7  10   4       11.94        0.00     18.69 o 
  -6  10   4        6.24        5.42     19.30 o 
  -5  10   4      125.78      134.73     23.37 o 
  -4  10   4       32.71       18.02     20.23 o 
  -3  10   4       44.74       43.88     20.64 o 
  -2  10   4       23.16       22.80     18.92 o 
  -1  10   4       92.95      118.71     22.71 o 
   0  10   4      649.14      626.90     33.43 o 
   1  10   4     2186.71     2311.55     63.30 o 
   2  10   4     1692.57     1698.13     53.55 o 
   3  10   4       11.63        5.70     19.78 o 
   4  10   4      276.58      264.45     30.81 o 
   5  10   4      633.92      500.73     32.91 o 
   6  10   4        0.00       18.05     19.93 o 
   7  10   4       84.87       74.69     21.80 o 
   8  10   4        0.03        0.00     20.61 o 
   9  10   4       30.84       51.30     34.14 o 
  10  10   4      393.10      313.15     49.59 o 
 -10  11   4       35.83       21.65     22.55 o 
  -9  11   4       27.94       37.89     21.60 o 
  -8  11   4       83.69       89.96     24.66 o 
  -7  11   4       24.22        0.00     24.11 o 
  -6  11   4       29.85       15.03     20.94 o 
  -5  11   4      158.25      205.21     37.94 o 
  -4  11   4       26.62        3.36     19.71 o 
  -3  11   4      353.09      334.59     29.47 o 
  -2  11   4       67.11       91.98     22.97 o 
  -1  11   4     1940.56     2136.30     62.89 o 
   0  11   4       40.61        7.22     19.63 o 
   1  11   4       87.20      131.77     24.37 o 
   2  11   4       12.49       12.95     21.17 o 
   3  11   4     1864.57     1877.07     58.11 o 
   4  11   4      243.07      243.67     30.30 o 
   5  11   4      472.95      418.72     32.11 o 
   6  11   4       25.39        0.00     29.59 o 
   7  11   4       99.66      148.75     25.24 o 
   8  11   4      152.80      153.80     45.18 o 
   9  11   4       24.86        0.00     35.92 o 
  -9  12   4        4.05        0.00     21.71 o 
  -8  12   4      842.26      998.67     48.34 o 
  -7  12   4       25.63       32.11     23.08 o 
  -6  12   4       22.61        8.54     21.96 o 
  -5  12   4      437.38      518.65     36.15 o 
  -4  12   4       14.56       30.32     23.84 o 
  -3  12   4      702.41      726.00     59.47 o 
  -2  12   4       17.99       32.35     24.32 o 
  -1  12   4     2727.10     2880.65     76.40 o 
   0  12   4      350.37      423.11     32.29 o 
   1  12   4      247.40      271.88     27.75 o 
   2  12   4      476.57      456.57     46.05 o 
   3  12   4       25.88       12.29     25.39 o 
   4  12   4       47.07        0.00     20.11 o 
   5  12   4      341.90      351.52     31.47 o 
   6  12   4        0.94        0.00     19.31 o 
   7  12   4      128.24      113.94     25.92 o 
   8  12   4      120.26      132.15     43.62 o 
  -8  13   4      108.17       55.53     60.08 o 
  -7  13   4       13.32        0.00     21.13 o 
  -6  13   4       72.13       41.28     30.61 o 
  -5  13   4       66.83       53.03     24.14 o 
  -4  13   4        0.29        0.00     21.08 o 
  -3  13   4      526.55      500.03     48.29 o 
  -2  13   4       52.67       21.44     22.78 o 
  -1  13   4      115.64      107.83     24.11 o 
   0  13   4      990.23      977.56     44.28 o 
   1  13   4      603.39      547.31     36.27 o 
   2  13   4      347.82      394.09     34.07 o 
   3  13   4      292.42      256.24     29.07 o 
   4  13   4       24.14       32.32     30.52 o 
   5  13   4      170.48      197.54     28.51 o 
   6  13   4        4.15        0.00     22.35 o 
   7  13   4        2.85       10.41     23.57 o 
  -7  14   4       24.40       38.37     32.05 o 
  -6  14   4       59.76       88.73     43.90 o 
  -5  14   4       48.73      114.10     34.70 o 
  -4  14   4        0.20        0.00     28.17 o 
  -3  14   4       18.33       17.00     28.23 o 
  -2  14   4       62.05       45.25     31.08 o 
  -1  14   4       54.99       24.39     30.45 o 
   0  14   4       74.26       34.78     34.66 o 
   1  14   4        6.91        0.00     25.68 o 
   2  14   4      225.41      242.13     38.57 o 
   3  14   4       26.93        0.00     25.84 o 
   4  14   4        1.96        1.01     29.51 o 
   5  14   4      166.44      189.46     38.71 o 
   6  14   4       90.51       52.52     33.19 o 
  -5  15   4      566.73      630.38     57.00 o 
  -4  15   4        1.69       32.71     33.24 o 
  -3  15   4        0.03       32.26     31.19 o 
  -2  15   4      208.72      208.42     39.03 o 
  -1  15   4      200.79      300.00     61.07 o 
   0  15   4      358.06      339.79     48.68 o 
   1  15   4       74.15       78.63     34.17 o 
   2  15   4      435.56      485.23     81.09 o 
   3  15   4      109.27      153.84     37.51 o 
   4  15   4       19.13        0.00     30.59 o 
  -3  16   4       33.99       11.00     33.90 o 
  -2  16   4        0.30        9.08     32.92 o 
  -1  16   4      221.79      273.01     67.98 o 
   0  16   4      105.97       49.22     36.89 o 
   1  16   4      146.58      100.35     36.22 o 
  -2 -11   5       60.76       59.30     33.08 o 
  -1 -11   5      130.35      125.99     38.94 o 
   0 -11   5       66.56       56.29     35.81 o 
   1 -11   5        1.81       19.99     32.49 o 
   2 -11   5      407.29      377.17     67.57 o 
   3 -11   5       25.69        5.30     34.27 o 
   4 -11   5       30.80        0.00     37.06 o 
   5 -11   5        0.00       26.30     34.77 o 
   6 -11   5      607.15      799.38     87.29 o 
  -4 -10   5       87.65       76.51     32.10 o 
  -3 -10   5        2.08       50.02     31.26 o 
  -2 -10   5       51.19       78.94     32.01 o 
  -1 -10   5       58.59       22.68     33.81 o 
   0 -10   5       77.05       95.92     34.26 o 
   1 -10   5       11.58        6.56     29.34 o 
   2 -10   5       33.83       24.95     30.05 o 
   3 -10   5       43.59       36.07     32.78 o 
   4 -10   5       49.87       64.98     31.02 o 
   5 -10   5        0.08        0.28     33.31 o 
   6 -10   5      280.67      322.39     52.20 o 
   7 -10   5       39.47       79.16     34.97 o 
  -6  -9   5        0.19       12.58     31.94 o 
  -5  -9   5       53.92       75.38     48.23 o 
  -4  -9   5       61.25       56.82     32.38 o 
  -3  -9   5      242.62      238.56     37.45 o 
  -2  -9   5      168.24      153.97     34.96 o 
  -1  -9   5       36.30       50.04     31.23 o 
   0  -9   5      192.16      165.40     32.80 o 
   1  -9   5      122.69       67.08     34.51 o 
   2  -9   5       53.38       29.48     28.18 o 
   3  -9   5      183.45      195.44     37.45 o 
   4  -9   5      119.25      130.29     33.85 o 
   5  -9   5      147.65      187.96     41.39 o 
   6  -9   5       31.78       65.34     31.58 o 
   7  -9   5       17.75       23.91     29.50 o 
   8  -9   5     1137.13     1177.75     67.35 o 
   9  -9   5      720.08      702.12     57.44 o 
  -7  -8   5        0.20        0.00     29.40 o 
  -6  -8   5       97.22       92.30     33.08 o 
  -5  -8   5       85.23       61.27     31.92 o 
  -4  -8   5      142.43      166.90     34.82 o 
  -3  -8   5      419.35      427.40     43.30 o 
  -2  -8   5      532.80      551.62     46.70 o 
  -1  -8   5       22.98       53.50     27.19 o 
   0  -8   5       83.64       65.28     27.92 o 
   1  -8   5       44.07       23.74     25.35 o 
   2  -8   5      107.89       65.86     28.11 o 
   3  -8   5      336.25      367.75     41.90 o 
   4  -8   5       52.88       55.35     27.90 o 
   5  -8   5      458.28      373.36     53.46 o 
   6  -8   5       20.93        8.63     29.07 o 
   7  -8   5      228.66      229.84     38.07 o 
   8  -8   5      284.54      358.22     46.29 o 
   9  -8   5      253.64      265.00     40.58 o 
  10  -8   5       45.37       71.93     54.53 o 
  -8  -7   5      129.01      109.18     62.04 o 
  -7  -7   5      160.95      207.71     35.82 o 
  -6  -7   5       11.19        0.00     27.15 o 
  -5  -7   5      237.36      228.67     34.75 o 
  -4  -7   5      597.30      595.62     45.74 o 
  -3  -7   5      109.92       57.98     25.47 o 
  -2  -7   5      117.38       81.48     32.40 o 
  -1  -7   5        7.02       15.47     23.91 o 
   0  -7   5        0.25        0.00     24.08 o 
   1  -7   5        1.82        0.00     23.75 o 
   2  -7   5       14.29        1.09     23.35 o 
   3  -7   5       84.57      139.92     30.77 o 
   4  -7   5        0.56        0.00     24.86 o 
   5  -7   5      172.83       95.32     29.27 o 
   6  -7   5        8.29       11.89     27.64 o 
   7  -7   5        6.07        7.54     25.45 o 
   8  -7   5       16.44       35.80     28.13 o 
   9  -7   5      304.28      291.74     41.43 o 
  10  -7   5      161.78       77.28     38.66 o 
  11  -7   5       26.30       64.84     51.91 o 
  -8  -6   5      105.06      127.09     27.03 o 
  -7  -6   5      216.65      294.38     58.97 o 
  -6  -6   5      197.70      210.52     25.63 o 
  -5  -6   5       37.85       11.87     17.83 o 
  -4  -6   5      539.67      578.70     33.48 o 
  -3  -6   5        0.51        8.91     16.62 o 
  -2  -6   5       20.85       13.45     14.60 o 
  -1  -6   5      707.01      726.13    193.12 o 
   0  -6   5      104.49       76.74     27.94 o 
   1  -6   5       26.12       34.23     26.62 o 
   2  -6   5      226.93      215.14     31.37 o 
   3  -6   5      105.45       48.66     39.92 o 
   4  -6   5      422.29      339.45     54.00 o 
   5  -6   5       65.98       61.87     15.43 o 
   6  -6   5     1347.86     1295.94     43.44 o 
   7  -6   5        1.26        0.00     17.45 o 
   8  -6   5       68.03       89.41     22.33 o 
   9  -6   5      396.03      431.04     33.60 o 
  10  -6   5        0.28        0.00     19.75 o 
  11  -6   5       27.49       49.07     32.36 o 
  -9  -5   5       92.91      124.64    102.51 o 
  -8  -5   5      111.97      163.41     28.87 o 
  -7  -5   5       84.36       93.26     23.18 o 
  -6  -5   5      551.37      566.59     37.57 o 
  -5  -5   5       43.64       17.46     22.50 o 
  -4  -5   5      628.66      608.18     39.55 o 
  -3  -5   5      689.03      689.24     38.98 o 
  -2  -5   5       14.05        9.66     14.79 o 
  -1  -5   5       40.79       36.18     13.31 o 
   0  -5   5      111.06       62.34     24.28 o 
   1  -5   5        5.68        0.00     22.49 o 
   2  -5   5      953.86      923.10     70.27 o 
   3  -5   5       75.93       25.23     24.56 o 
   4  -5   5     2938.83     2735.94     65.74 o 
   5  -5   5      486.07      464.77     27.08 o 
   6  -5   5       16.42       12.18     19.26 o 
   7  -5   5        2.47        3.95     17.56 o 
   8  -5   5       62.64       41.38     19.45 o 
   9  -5   5       13.24       36.37     23.43 o 
  10  -5   5      219.94      244.11     27.89 o 
  11  -5   5        9.35        0.00     28.74 o 
  12  -5   5      465.64      523.42     54.83 o 
 -10  -4   5       15.37        0.00     32.87 o 
  -9  -4   5      163.24      125.81     36.70 o 
  -8  -4   5      242.85      229.48     26.09 o 
  -7  -4   5      467.10      476.34     31.95 o 
  -6  -4   5       77.42       65.62     23.12 o 
  -5  -4   5      510.19      500.73     36.57 o 
  -4  -4   5       82.86      117.33     28.91 o 
  -3  -4   5     1387.41     1356.22     43.91 o 
  -2  -4   5       26.11       32.70     14.88 o 
  -1  -4   5      941.10      945.73     42.92 o 
   0  -4   5      147.62      128.40     19.04 o 
   1  -4   5      700.22      659.85     36.96 o 
   2  -4   5       59.24       54.31     13.22 o 
   3  -4   5        6.14       10.13     11.72 o 
   4  -4   5     2166.19     2054.70     52.63 o 
   5  -4   5      198.63      228.07     23.41 o 
   6  -4   5       99.93       59.59     36.28 o 
   7  -4   5        4.55        0.71     17.82 o 
   8  -4   5        3.43        0.00     19.32 o 
   9  -4   5      177.21      196.00     24.80 o 
  10  -4   5      119.62      139.83     35.39 o 
  11  -4   5       17.69       40.90     30.17 o 
  12  -4   5      243.28      258.80     41.74 o 
 -10  -3   5      102.83      145.65     41.59 o 
  -9  -3   5      535.34      544.61     79.94 o 
  -8  -3   5      383.43      379.70     36.91 o 
  -7  -3   5       76.39       47.56     18.46 o 
  -6  -3   5      456.54      448.12     29.46 o 
  -5  -3   5      174.82      175.78     36.60 o 
  -4  -3   5        0.65       12.34     16.27 o 
  -3  -3   5      807.09      807.19     44.26 o 
  -2  -3   5      296.36      322.65     30.05 o 
  -1  -3   5       10.34       19.31     12.89 o 
   0  -3   5      212.65      218.54     19.31 o 
   1  -3   5     1066.79      929.68     36.63 o 
   2  -3   5      385.18      365.74     21.02 o 
   3  -3   5        5.37        5.00     10.86 o 
   4  -3   5       50.45       32.93     12.84 o 
   5  -3   5      620.46      543.58     32.92 o 
   6  -3   5      515.42      558.44     29.80 o 
   7  -3   5      208.96      200.02     23.08 o 
   8  -3   5      149.20      152.90     21.87 o 
   9  -3   5      113.61      124.85     21.73 o 
  10  -3   5      763.35      676.45     77.30 o 
  11  -3   5        7.97        9.60     29.88 o 
  12  -3   5      249.76      229.83     46.93 o 
 -11  -2   5        8.83        0.00     35.40 o 
 -10  -2   5      229.01      199.93     43.23 o 
  -9  -2   5      149.49      150.79     44.34 o 
  -8  -2   5        0.53       21.83     18.08 o 
  -7  -2   5      118.07       93.53     19.94 o 
  -6  -2   5       18.18        5.45     18.48 o 
  -5  -2   5       94.58       98.92     18.68 o 
  -4  -2   5      431.55      435.01     26.03 o 
  -3  -2   5      412.38      401.67     24.06 o 
  -2  -2   5      914.73      840.36     30.37 o 
  -1  -2   5      131.40      128.00     22.69 o 
   0  -2   5      205.17      229.35     16.79 o 
   1  -2   5      440.60      433.31     22.00 o 
   2  -2   5     2118.37     2129.20     50.59 o 
   3  -2   5     1009.23     1011.55     31.81 o 
   4  -2   5      194.13      195.95     17.02 o 
   5  -2   5       46.61       40.50     14.18 o 
   6  -2   5      976.29      944.77     35.05 o 
   7  -2   5      555.91      528.10     29.96 o 
   8  -2   5       18.72        0.08     17.92 o 
   9  -2   5        9.18       14.00     19.24 o 
  10  -2   5      669.16      658.88     59.67 o 
  11  -2   5       12.42       43.24     45.12 o 
  12  -2   5        6.21       33.69     34.53 o 
  13  -2   5       11.47        8.78     39.81 o 
 -11  -1   5       82.83       72.50     37.60 o 
 -10  -1   5       52.28       58.08     65.76 o 
  -9  -1   5      836.09      660.96     53.40 o 
  -8  -1   5        8.56        2.30     17.59 o 
  -7  -1   5       25.75       32.59     17.22 o 
  -6  -1   5      909.95      931.78     41.96 o 
  -5  -1   5        0.39        0.00     15.49 o 
  -4  -1   5      584.92      629.80     37.44 o 
  -3  -1   5      238.67      203.33     18.06 o 
  -2  -1   5      915.14     1083.15     43.84 o 
  -1  -1   5      879.55      842.78     29.38 o 
   0  -1   5      250.27      232.16     16.68 o 
   1  -1   5       92.62       87.47     13.09 o 
   2  -1   5     4796.70     4871.84     97.78 o 
   3  -1   5     2853.34     2671.49     59.46 o 
   4  -1   5     1262.58     1143.87     43.51 o 
   5  -1   5      391.07      410.41     32.05 o 
   6  -1   5       28.28       24.70     13.89 o 
   7  -1   5      440.60      456.42     35.82 o 
   8  -1   5       48.09       56.40     17.81 o 
   9  -1   5      728.25      705.80     32.65 o 
  10  -1   5      200.53      151.38     47.06 o 
  11  -1   5      726.55      768.56     66.59 o 
  12  -1   5       10.79       40.90     31.57 o 
  13  -1   5      481.60      506.37     52.22 o 
 -11   0   5       30.33       27.01     38.85 o 
 -10   0   5       29.74       19.59     35.63 o 
  -9   0   5      311.08      314.18     43.15 o 
  -8   0   5     1364.14     1300.54     45.18 o 
  -7   0   5        0.00        0.00     14.64 o 
  -6   0   5      264.79      300.24     30.74 o 
  -5   0   5      330.61      352.20     26.20 o 
  -4   0   5     1154.93     1091.42     36.43 o 
  -3   0   5     8511.72     8290.70    160.98 o 
  -2   0   5      481.46      461.41     23.10 o 
  -1   0   5     4875.68     4873.80     97.76 o 
   0   0   5      591.20      623.33     26.21 o 
   1   0   5      308.09      289.52     24.03 o 
   2   0   5     1485.41     1502.58     37.76 o 
   3   0   5      632.50      587.14     22.56 o 
   4   0   5      603.55      569.33     26.80 o 
   5   0   5       60.30       62.38     12.76 o 
   6   0   5      212.86      260.26     18.99 o 
   7   0   5      223.07      205.43     18.16 o 
   8   0   5       67.82       76.56     16.84 o 
   9   0   5      151.08      124.59     33.81 o 
  10   0   5      141.67      148.49     33.64 o 
  11   0   5        7.33       42.56     30.87 o 
  12   0   5      127.71      235.22     40.96 o 
  13   0   5      685.06      581.51     55.84 o 
 -11   1   5       73.17       50.06     38.44 o 
 -10   1   5       88.79      114.93     37.25 o 
  -9   1   5        8.82        0.00     29.75 o 
  -8   1   5       11.54       14.26     15.66 o 
  -7   1   5       41.68       38.96     21.47 o 
  -6   1   5     1017.22      974.03     36.59 o 
  -5   1   5      328.44      359.93     23.35 o 
  -4   1   5      157.36      153.53     16.65 o 
  -3   1   5      855.85      711.12     27.28 o 
  -2   1   5      438.94      406.92     20.47 o 
  -1   1   5      497.69      468.80     20.83 o 
   0   1   5       15.95        0.00      9.76 o 
   1   1   5     1555.79     1510.51     37.40 o 
   2   1   5      131.15      145.61     12.71 o 
   3   1   5       20.09        8.69     10.19 o 
   4   1   5     2897.15     2746.42     60.40 o 
   5   1   5      395.03      413.75     26.10 o 
   6   1   5      973.85      999.56     60.14 o 
   7   1   5      477.58      459.55     43.06 o 
   8   1   5       15.26       19.64     13.28 o 
   9   1   5     1142.48      979.45     92.34 o 
  10   1   5      180.33      178.22     37.14 o 
  11   1   5      513.12      567.65     53.59 o 
  12   1   5      375.12      413.51     48.16 o 
  13   1   5      308.46      278.61     48.37 o 
 -12   2   5       20.58       24.84     40.25 o 
 -11   2   5       91.25      132.61     59.35 o 
 -10   2   5       13.66       66.96     36.90 o 
  -9   2   5       10.18       42.95     33.01 o 
  -8   2   5      366.29      363.96     25.62 o 
  -7   2   5        0.76       30.13     20.20 o 
  -6   2   5       59.09       56.59     16.58 o 
  -5   2   5       45.10       50.56     15.05 o 
  -4   2   5       12.32       39.91     14.59 o 
  -3   2   5     2637.92     2310.03     53.96 o 
  -2   2   5     3306.22     3248.80     68.38 o 
  -1   2   5      320.02      284.76     16.18 o 
   0   2   5     3415.50     3302.08     67.87 o 
   1   2   5      486.72      482.71     19.56 o 
   2   2   5     2758.45     2725.05     58.07 o 
   3   2   5      221.84      219.71     18.92 o 
   4   2   5     1327.64     1253.85     49.42 o 
   5   2   5        4.83        0.39     16.50 o 
   6   2   5       67.54       65.27     16.90 o 
   7   2   5     1547.57     1439.67     40.20 o 
   8   2   5       34.64       28.17     15.98 o 
   9   2   5      676.95      664.31     51.50 o 
  10   2   5     3346.52     3348.67    113.34 o 
  11   2   5       50.25       49.42     34.17 o 
  12   2   5       45.44       68.78     34.43 o 
  13   2   5       89.33      101.55     42.00 o 
 -12   3   5       51.75       71.37     61.45 o 
 -11   3   5      143.81      184.56     42.59 o 
 -10   3   5       50.94       31.34     33.04 o 
  -9   3   5       40.19       36.39     20.83 o 
  -8   3   5      344.84      369.46     25.96 o 
  -7   3   5      222.22      225.20     22.56 o 
  -6   3   5      154.16      133.86     18.75 o 
  -5   3   5     1272.12     1298.04     40.71 o 
  -4   3   5       26.77       41.13     13.11 o 
  -3   3   5      230.55      283.45     23.06 o 
  -2   3   5      938.33      879.68     27.29 o 
  -1   3   5      219.69      235.91     13.62 o 
   0   3   5      389.38      403.21     23.25 o 
   1   3   5      671.04      705.91     22.13 o 
   2   3   5      662.17      663.62     22.49 o 
   3   3   5      140.26      131.38     13.11 o 
   4   3   5      995.19     1030.28     30.58 o 
   5   3   5     1294.33     1342.12     36.75 o 
   6   3   5        1.55        0.00     21.60 o 
   7   3   5       97.69      114.93     22.98 o 
   8   3   5     1303.26     1485.13    119.44 o 
   9   3   5      336.48      311.60     40.35 o 
  10   3   5      418.08      427.58     45.70 o 
  11   3   5       54.89       53.22     33.11 o 
  12   3   5       54.39       90.46     39.93 o 
  13   3   5      348.21      346.52     57.49 o 
 -12   4   5       53.59       43.67     36.85 o 
 -11   4   5      365.88      368.12     49.79 o 
 -10   4   5        0.10       46.51     33.51 o 
  -9   4   5        1.87        0.00     15.15 o 
  -8   4   5      570.78      595.79     31.96 o 
  -7   4   5      118.15      136.78     24.33 o 
  -6   4   5      975.24      956.16     37.07 o 
  -5   4   5      824.73      794.60     30.93 o 
  -4   4   5       38.30       60.96     24.14 o 
  -3   4   5       80.00      119.86     14.80 o 
  -2   4   5      121.96      122.81     12.81 o 
  -1   4   5       51.37       65.22     15.70 o 
   0   4   5       70.15       58.10     20.59 o 
   1   4   5      814.80      795.19     24.04 o 
   2   4   5      125.41      120.56     13.17 o 
   3   4   5      679.03      688.90     24.49 o 
   4   4   5      662.72      662.45     25.05 o 
   5   4   5      607.73      624.61     24.66 o 
   6   4   5      629.16      632.18     25.29 o 
   7   4   5      188.36      172.24     29.27 o 
   8   4   5       14.28       16.61      9.20 o 
   9   4   5        5.83       20.23     30.84 o 
  10   4   5      141.71      111.26     36.28 o 
  11   4   5        0.07        0.00     35.53 o 
  12   4   5       36.55       48.16     35.72 o 
  13   4   5      595.50      564.93     61.92 o 
 -12   5   5       15.49       35.26     80.49 o 
 -11   5   5       73.08      128.78     57.42 o 
 -10   5   5       42.75       16.38     31.26 o 
  -9   5   5      266.41      317.15     26.58 o 
  -8   5   5      581.54      577.57     52.19 o 
  -7   5   5     1705.91     1619.73     49.04 o 
  -6   5   5       38.18       27.63     16.29 o 
  -5   5   5       10.98       34.30     15.06 o 
  -4   5   5      274.96      299.48     19.51 o 
  -3   5   5       19.76       19.00     11.74 o 
  -2   5   5     1749.05     1670.43     52.41 o 
  -1   5   5     2035.74     2293.91     65.76 o 
   0   5   5     3362.80     3458.00     59.88 o 
   1   5   5      194.63      195.80     16.08 o 
   2   5   5      944.09      950.11     29.41 o 
   3   5   5     1038.63     1074.45     32.24 o 
   4   5   5     1810.81     1895.67     47.48 o 
   5   5   5      195.23      172.50     17.01 o 
   6   5   5      257.47      280.19     28.32 o 
   7   5   5     1913.25     1923.83     51.48 o 
   8   5   5       50.59       48.96     11.49 o 
   9   5   5        4.59        6.71     34.17 o 
  10   5   5       70.60       43.09     32.15 o 
  11   5   5      160.95      171.14     42.35 o 
  12   5   5       20.40        0.00     36.05 o 
 -11   6   5      134.37      129.66     38.48 o 
 -10   6   5       94.65      116.06     35.40 o 
  -9   6   5       54.59       43.04     18.36 o 
  -8   6   5      260.42      267.90     26.71 o 
  -7   6   5      322.52      373.39     44.62 o 
  -6   6   5        0.02       17.45     15.99 o 
  -5   6   5      836.43      783.97     32.60 o 
  -4   6   5      294.43      267.74     38.87 o 
  -3   6   5      307.66      325.64     54.29 o 
  -2   6   5     1750.51     1822.47     45.39 o 
  -1   6   5       18.92       29.87     13.32 o 
   0   6   5     1644.18     1872.51     44.61 o 
   1   6   5      413.90      474.19     21.91 o 
   2   6   5      871.13      986.89     31.29 o 
   3   6   5       11.71       15.53     12.83 o 
   4   6   5      452.76      492.31     24.99 o 
   5   6   5       61.72       34.25     14.36 o 
   6   6   5      297.57      307.41     23.24 o 
   7   6   5     1618.60     1684.86     49.32 o 
   8   6   5        3.01        1.40     12.28 o 
   9   6   5       75.85       64.21     33.71 o 
  10   6   5       11.25        9.85     41.08 o 
  11   6   5      685.07      776.39     65.62 o 
  12   6   5        0.41       50.33     81.94 o 
 -11   7   5       33.37       35.14     33.33 o 
 -10   7   5       50.08       47.26     30.05 o 
  -9   7   5       34.19       12.15     17.24 o 
  -8   7   5     2444.91     2337.95     64.53 o 
  -7   7   5        5.03       17.07     17.93 o 
  -6   7   5      814.39      827.09     45.52 o 
  -5   7   5     4332.40     4141.54     91.37 o 
  -4   7   5      253.91      269.94     21.36 o 
  -3   7   5      237.44      227.52     18.23 o 
  -2   7   5     2394.90     2421.49     57.34 o 
  -1   7   5       37.39       33.52     12.13 o 
   0   7   5        9.14       22.76     13.06 o 
   1   7   5      101.43      112.15     24.17 o 
   2   7   5        0.39        5.50     13.62 o 
   3   7   5      141.74      146.92     17.97 o 
   4   7   5      146.77      161.48     18.99 o 
   5   7   5     1771.90     1736.66     49.26 o 
   6   7   5        4.60       29.54     19.61 o 
   7   7   5      380.67      397.79     37.14 o 
   8   7   5       72.77       33.59     17.75 o 
   9   7   5        0.34        0.00     27.46 o 
  10   7   5      285.27      253.46     68.88 o 
  11   7   5      605.64      612.93     61.70 o 
  12   7   5        7.42        0.00     37.05 o 
 -11   8   5       35.41       27.69     34.34 o 
 -10   8   5      172.15      192.79     44.06 o 
  -9   8   5       85.08       73.94     20.51 o 
  -8   8   5      432.56      403.71     29.46 o 
  -7   8   5      193.74      219.84     25.47 o 
  -6   8   5      553.06      541.17     31.63 o 
  -5   8   5     2778.71     2593.98     66.00 o 
  -4   8   5        4.37        3.96     15.08 o 
  -3   8   5        3.71       30.54     14.98 o 
  -2   8   5        1.97       22.55     14.13 o 
  -1   8   5       33.02       21.41     13.80 o 
   0   8   5       27.60        8.12     13.93 o 
   1   8   5        0.87       15.05     15.31 o 
   2   8   5      151.62      185.91     19.85 o 
   3   8   5      103.95       91.99     24.04 o 
   4   8   5      317.44      366.33     34.33 o 
   5   8   5      801.68      791.45     36.36 o 
   6   8   5       67.98       87.50     20.06 o 
   7   8   5      376.09      307.83     25.64 o 
   8   8   5     1045.14      999.30     39.48 o 
   9   8   5        2.80       44.28     33.88 o 
  10   8   5      221.49      207.41     44.56 o 
  11   8   5      276.82      372.80     67.15 o 
 -11   9   5       35.69       91.90     57.17 o 
 -10   9   5      159.44      169.27     42.43 o 
  -9   9   5       12.58        0.00     18.88 o 
  -8   9   5       24.50       72.45     20.42 o 
  -7   9   5        0.08        0.00     17.13 o 
  -6   9   5       26.34       17.61     18.21 o 
  -5   9   5      364.17      373.57     36.12 o 
  -4   9   5       87.51       76.22     19.17 o 
  -3   9   5        2.16        7.82     16.99 o 
  -2   9   5       82.82       91.00     21.62 o 
  -1   9   5       73.43      110.53     18.78 o 
   0   9   5       62.25       63.40     28.54 o 
   1   9   5        2.58        0.00     15.30 o 
   2   9   5      145.00      140.36     20.87 o 
   3   9   5      917.41      962.85     38.58 o 
   4   9   5       28.68       13.44     18.60 o 
   5   9   5      935.44      970.42     39.96 o 
   6   9   5      513.20      527.87     32.70 o 
   7   9   5       97.52      109.05     29.22 o 
   8   9   5     1027.82      921.52     79.36 o 
   9   9   5       57.04       78.57     34.43 o 
  10   9   5      131.30       84.76     55.66 o 
  11   9   5      150.09      114.76     53.97 o 
 -10  10   5      293.72      351.59     31.36 o 
  -9  10   5      217.35      186.48     32.80 o 
  -8  10   5        0.70        0.00     18.38 o 
  -7  10   5      163.60      186.51     24.42 o 
  -6  10   5        1.77        0.00     18.68 o 
  -5  10   5       62.87       72.03     19.87 o 
  -4  10   5        6.39       27.18     19.58 o 
  -3  10   5      179.26      181.33     23.51 o 
  -2  10   5      335.91      412.26     28.86 o 
  -1  10   5       79.65      141.77     22.19 o 
   0  10   5       55.25       49.44     18.90 o 
   1  10   5     5502.71     6105.22    128.97 o 
   2  10   5     1637.24     1773.98     60.93 o 
   3  10   5     1922.79     1812.18     54.59 o 
   4  10   5       84.20       80.46     21.36 o 
   5  10   5      404.40      388.90     29.96 o 
   6  10   5        8.54        0.00     18.93 o 
   7  10   5       88.81       79.62     21.51 o 
   8  10   5       29.76       48.93     20.69 o 
   9  10   5       35.01       45.59     36.56 o 
  10  10   5       59.48       53.76     36.17 o 
 -10  11   5       62.38       67.89     23.02 o 
  -9  11   5      531.98      566.02     37.34 o 
  -8  11   5       21.27       29.44     20.11 o 
  -7  11   5      338.07      349.14     30.84 o 
  -6  11   5       16.91       39.45     31.77 o 
  -5  11   5       62.79       55.09     21.10 o 
  -4  11   5       22.88       10.88     19.47 o 
  -3  11   5        4.03        0.00     20.15 o 
  -2  11   5      585.38      642.10     35.98 o 
  -1  11   5       96.95      127.79     25.65 o 
   0  11   5       20.06       50.48     21.40 o 
   1  11   5        6.86       30.95     20.57 o 
   2  11   5       12.68       28.99     21.70 o 
   3  11   5     1233.30     1155.12     46.89 o 
   4  11   5       35.91       22.27     20.22 o 
   5  11   5      336.97      253.32     31.64 o 
   6  11   5      175.45      137.36     24.62 o 
   7  11   5       13.67        3.44     38.99 o 
   8  11   5      307.46      363.70     48.43 o 
   9  11   5        3.21        0.00     36.94 o 
  10  11   5        0.06       12.18     35.90 o 
  -9  12   5       33.42       36.93     33.19 o 
  -8  12   5       22.13        0.00     21.54 o 
  -7  12   5      155.64      101.85     37.19 o 
  -6  12   5      170.26      167.29     26.28 o 
  -5  12   5      427.03      503.79     34.38 o 
  -4  12   5      407.07      498.58     34.65 o 
  -3  12   5      306.20      331.04     29.89 o 
  -2  12   5      263.02      328.43     29.11 o 
  -1  12   5      159.58      197.62     27.46 o 
   0  12   5     2452.88     2795.34     75.07 o 
   1  12   5      761.99      727.68     42.02 o 
   2  12   5      128.03      117.49     23.07 o 
   3  12   5        0.23        9.07     19.42 o 
   4  12   5       50.85       41.99     22.34 o 
   5  12   5       34.60        6.24     20.34 o 
   6  12   5        4.69        0.00     20.60 o 
   7  12   5        1.88        0.00     26.13 o 
   8  12   5      121.46       93.22     37.64 o 
   9  12   5        3.98        0.00     36.37 o 
  -8  13   5        0.48        0.00     22.73 o 
  -7  13   5      267.50      226.55     30.76 o 
  -6  13   5       22.69        0.00     22.58 o 
  -5  13   5       48.65       37.29     27.51 o 
  -4  13   5      231.11      199.60     27.99 o 
  -3  13   5      181.23      177.41     27.28 o 
  -2  13   5       37.80       61.86     23.41 o 
  -1  13   5       21.63       21.87     22.32 o 
   0  13   5      288.86      328.15     31.47 o 
   1  13   5      463.10      426.39     32.52 o 
   2  13   5       65.13       65.42     25.38 o 
   3  13   5       60.49       40.08     22.10 o 
   4  13   5      137.62      120.42     36.33 o 
   5  13   5      148.46      179.91     27.32 o 
   6  13   5      213.54      256.12     30.41 o 
   7  13   5        0.03        0.00     35.17 o 
   8  13   5       97.64      115.53     39.97 o 
  -7  14   5      750.77      917.59     50.62 o 
  -6  14   5       61.96       18.61     23.79 o 
  -5  14   5       36.73       21.82     24.33 o 
  -4  14   5        7.04        0.00     31.45 o 
  -3  14   5       10.37        1.19     22.70 o 
  -2  14   5      123.53      127.53     26.84 o 
  -1  14   5       47.59       56.13     24.55 o 
   0  14   5      106.12       44.42     25.18 o 
   1  14   5        0.04        0.00     20.63 o 
   2  14   5        8.09       15.01     22.04 o 
   3  14   5       70.02       74.82     35.33 o 
   4  14   5      157.72      100.79     27.90 o 
   5  14   5      124.91       85.74     25.64 o 
   6  14   5       92.30       33.34     25.50 o 
  -6  15   5        5.11        4.75     31.87 o 
  -5  15   5       14.70        0.72     47.11 o 
  -4  15   5      595.21      636.63     62.02 o 
  -3  15   5        9.37       14.80     27.46 o 
  -2  15   5       13.14        0.00     27.27 o 
  -1  15   5      235.05      222.62     57.01 o 
   0  15   5       44.77       34.91     29.73 o 
   1  15   5       60.42       80.06     32.39 o 
   2  15   5        3.19        0.00     54.55 o 
   3  15   5       52.00       22.21     29.43 o 
   4  15   5       53.52       14.24     30.16 o 
   5  15   5       82.40       99.86     40.29 o 
  -3  16   5       15.45       18.89     51.76 o 
  -2  16   5       11.48        6.97     54.19 o 
  -1  16   5      654.64      677.16     57.30 o 
   0  16   5       43.14       35.59     33.11 o 
   1  16   5       80.92       39.23     36.85 o 
   2  16   5      159.01      189.78     55.34 o 
   1 -11   6        0.52        5.38     31.66 o 
   2 -11   6      152.54      126.71     38.64 o 
   3 -11   6        4.96       12.06     34.44 o 
  -3 -10   6      358.42      316.82     44.09 o 
  -2 -10   6       29.67        0.00     31.48 o 
  -1 -10   6        6.45       23.27     30.74 o 
   0 -10   6       57.61       64.00     32.56 o 
   1 -10   6        4.95        3.28     29.43 o 
   2 -10   6      300.75      292.08     74.62 o 
   3 -10   6       12.26       25.48     30.95 o 
   4 -10   6       26.12       76.15     43.42 o 
   5 -10   6      307.91      330.46     49.88 o 
   6 -10   6       50.40       63.07     36.77 o 
  -4  -9   6      288.98      323.57     43.46 o 
  -3  -9   6      250.82      310.51     63.31 o 
  -2  -9   6      197.44      175.05     36.77 o 
  -1  -9   6       77.37       98.01     33.36 o 
   0  -9   6      230.51      295.37     77.17 o 
   1  -9   6        3.58        0.00     28.64 o 
   2  -9   6      226.83      257.26     53.27 o 
   3  -9   6      267.05      286.38     41.98 o 
   4  -9   6        1.04       25.70     41.33 o 
   5  -9   6      715.41      636.71     54.14 o 
   6  -9   6       47.38      115.28     32.29 o 
   7  -9   6      272.59      215.60     39.49 o 
   8  -9   6      107.08       51.26     34.70 o 
  -6  -8   6       46.81       72.83     39.42 o 
  -5  -8   6      696.71      635.39    100.25 o 
  -4  -8   6       43.87       43.49     51.34 o 
  -3  -8   6       10.53       19.52     26.61 o 
  -2  -8   6      383.34      324.82     41.42 o 
  -1  -8   6      941.73      904.89     55.14 o 
   0  -8   6        6.53       36.76     28.42 o 
   1  -8   6      110.42      112.01     36.17 o 
   2  -8   6      329.80      348.16    111.68 o 
   3  -8   6      314.41      261.16     51.79 o 
   4  -8   6      127.20      114.64     31.19 o 
   5  -8   6      238.65      266.40     37.69 o 
   6  -8   6       12.82       13.83     29.94 o 
   7  -8   6      194.73      280.18     39.13 o 
   8  -8   6        0.44        0.00     30.08 o 
   9  -8   6       11.44       21.84     31.78 o 
  -7  -7   6      330.72      313.66     41.97 o 
  -6  -7   6      108.64       89.79     29.96 o 
  -5  -7   6      377.83      438.16     48.25 o 
  -4  -7   6        4.15        0.00     24.80 o 
  -3  -7   6       95.57       85.43     38.72 o 
  -2  -7   6      957.09      915.53     54.34 o 
  -1  -7   6      465.68      495.50     62.32 o 
   0  -7   6      403.64      414.61     38.78 o 
   1  -7   6      156.75      116.22     28.67 o 
   2  -7   6      120.06       68.47     26.78 o 
   3  -7   6       16.06       12.87     24.08 o 
   4  -7   6       23.07       62.63     27.77 o 
   5  -7   6       57.56       79.01     28.97 o 
   6  -7   6       21.21        0.00     32.29 o 
   7  -7   6        0.89        0.00     26.84 o 
   8  -7   6      282.34      362.63     40.76 o 
   9  -7   6       50.47       40.04     29.86 o 
  10  -7   6      105.83      110.35     50.35 o 
  -8  -6   6      145.05      127.98     66.43 o 
  -7  -6   6        4.17        0.00     26.23 o 
  -6  -6   6      401.15      397.48     40.52 o 
  -5  -6   6       10.68        0.00     25.38 o 
  -4  -6   6       66.69       47.85     25.58 o 
  -3  -6   6      410.19      453.22     41.46 o 
  -2  -6   6       89.45      112.76     27.92 o 
  -1  -6   6        0.32        0.74     25.58 o 
   0  -6   6      311.00      318.31     34.46 o 
   1  -6   6       10.96        0.00     40.09 o 
   2  -6   6      220.28      202.58     30.92 o 
   3  -6   6       14.21       59.30     36.50 o 
   4  -6   6     1012.85      922.82     52.49 o 
   5  -6   6     1031.32     1004.83     54.17 o 
   6  -6   6      166.20      143.11     31.72 o 
   7  -6   6      232.58      206.22     31.74 o 
   8  -6   6        2.38        0.00     24.01 o 
   9  -6   6        0.51       10.56     27.17 o 
  10  -6   6       93.36       75.75     33.38 o 
  11  -6   6        5.18        0.00     49.28 o 
  -8  -5   6       11.09       36.16     22.73 o 
  -7  -5   6      859.90     1026.56     45.51 o 
  -6  -5   6      111.12       90.24     22.85 o 
  -5  -5   6        1.82       10.55     19.02 o 
  -4  -5   6      106.83      109.52     21.27 o 
  -3  -5   6      118.43      133.07     21.01 o 
  -2  -5   6      259.12      279.88     23.33 o 
  -1  -5   6      245.47      261.92     38.91 o 
   0  -5   6       91.88       40.08     22.77 o 
   1  -5   6       14.54        1.93     24.09 o 
   2  -5   6       18.11       20.99     22.86 o 
   3  -5   6      129.46      144.25     28.77 o 
   4  -5   6      436.38      429.78     39.52 o 
   5  -5   6     1151.22     1113.42     39.81 o 
   6  -5   6       50.18       36.72     17.33 o 
   7  -5   6      839.62      838.43     38.39 o 
   8  -5   6       46.94       40.20     20.09 o 
   9  -5   6       87.71       93.70     23.65 o 
  10  -5   6       15.46        8.45     21.82 o 
  11  -5   6       23.94       42.99     55.78 o 
  -9  -4   6       34.23       31.19     34.29 o 
  -8  -4   6       18.68       10.13     20.40 o 
  -7  -4   6      158.73      159.10     24.35 o 
  -6  -4   6        0.08        8.39     18.87 o 
  -5  -4   6      276.96      266.00     24.93 o 
  -4  -4   6       20.80       29.05     18.13 o 
  -3  -4   6      248.53      235.86     31.04 o 
  -2  -4   6        0.47       15.99     16.04 o 
  -1  -4   6       11.26        0.00     14.01 o 
   0  -4   6      885.99      836.26     31.45 o 
   1  -4   6      174.45      175.78     29.69 o 
   2  -4   6       16.63       17.78     14.06 o 
   3  -4   6       28.28       19.71     14.35 o 
   4  -4   6      993.03     1057.08     82.07 o 
   5  -4   6      154.33      150.10     19.79 o 
   6  -4   6       18.48       19.17     17.32 o 
   7  -4   6       80.03       93.68     29.29 o 
   8  -4   6      221.42      258.86     25.96 o 
   9  -4   6        6.41       26.86     27.13 o 
  10  -4   6      220.42      272.18     28.83 o 
  11  -4   6       85.25       85.51     34.99 o 
  12  -4   6       59.22      119.77     36.08 o 
 -10  -3   6      191.42      238.64     64.31 o 
  -9  -3   6        4.12        0.00     36.87 o 
  -8  -3   6       56.03       67.27     21.35 o 
  -7  -3   6       54.82       75.56     22.32 o 
  -6  -3   6       57.83       63.55     21.47 o 
  -5  -3   6      674.52      671.03     39.35 o 
  -4  -3   6      103.46      126.30     21.26 o 
  -3  -3   6      654.47      683.76     59.25 o 
  -2  -3   6      216.02      198.67     20.23 o 
  -1  -3   6      790.19      809.75     31.35 o 
   0  -3   6     1408.90     1282.30     37.92 o 
   1  -3   6      228.87      243.38     19.15 o 
   2  -3   6       27.46       28.58     14.08 o 
   3  -3   6      676.95      708.42     30.39 o 
   4  -3   6      758.27      774.67     42.97 o 
   5  -3   6        3.40        0.00     13.69 o 
   6  -3   6      157.08      175.31     20.71 o 
   7  -3   6      143.55      132.52     21.29 o 
   8  -3   6       23.84       18.23     19.32 o 
   9  -3   6       77.58       77.80     21.52 o 
  10  -3   6      125.96       87.81     32.11 o 
  11  -3   6      489.81      445.59     49.06 o 
  12  -3   6      115.05       82.13     36.32 o 
 -10  -2   6      133.22      103.50     40.40 o 
  -9  -2   6        1.06        0.00     48.11 o 
  -8  -2   6       57.00       20.69     19.73 o 
  -7  -2   6       51.95       35.82     19.40 o 
  -6  -2   6      118.31      102.57     24.08 o 
  -5  -2   6      408.07      433.46     45.46 o 
  -4  -2   6      208.20      178.12     20.87 o 
  -3  -2   6      656.10      644.86     30.02 o 
  -2  -2   6      168.00      168.95     18.54 o 
  -1  -2   6      144.92      150.24     17.00 o 
   0  -2   6     1090.07     1005.19     33.10 o 
   1  -2   6     3057.16     2995.75     67.16 o 
   2  -2   6     7047.46     6777.54    134.34 o 
   3  -2   6     3093.98     2922.66     66.54 o 
   4  -2   6      104.89      114.38     16.39 o 
   5  -2   6     1337.58     1377.42     41.80 o 
   6  -2   6       33.55       25.99     16.08 o 
   7  -2   6        0.02        0.00     32.03 o 
   8  -2   6      106.27      166.83     22.70 o 
   9  -2   6      505.85      548.60     32.35 o 
  10  -2   6      126.99      133.00     31.74 o 
  11  -2   6      133.67      150.01     35.62 o 
  12  -2   6        2.93        0.00     30.30 o 
 -10  -1   6      257.95      183.71     44.23 o 
  -9  -1   6       29.74       47.80     34.60 o 
  -8  -1   6        3.02        0.00     18.07 o 
  -7  -1   6      385.50      421.27     53.58 o 
  -6  -1   6      175.12      171.17     22.68 o 
  -5  -1   6      232.26      247.21     28.45 o 
  -4  -1   6        7.69       25.42     16.40 o 
  -3  -1   6      472.74      465.19     34.05 o 
  -2  -1   6      105.67      122.66     17.95 o 
  -1  -1   6       12.37        7.86     12.20 o 
   0  -1   6     2035.77     1840.50     84.91 o 
   1  -1   6     9297.95     9505.29    182.03 o 
   2  -1   6     1887.13     1963.95     48.66 o 
   3  -1   6      101.89       63.63     13.34 o 
   4  -1   6      258.28      291.52     19.75 o 
   5  -1   6       22.71       22.21     14.06 o 
   6  -1   6      115.85      100.23     21.40 o 
   7  -1   6        2.46        0.00     15.20 o 
   8  -1   6       38.27       61.68     20.38 o 
   9  -1   6       47.26       58.88     19.01 o 
  10  -1   6        0.61        6.84     28.65 o 
  11  -1   6        6.30       15.18     29.46 o 
  12  -1   6      517.24      535.09     54.00 o 
  13  -1   6      291.79      368.20    118.04 o 
 -11   0   6       49.00       57.06     37.84 o 
 -10   0   6       65.00        9.04     35.88 o 
  -9   0   6      270.04      185.39     38.81 o 
  -8   0   6      103.19      138.46     20.92 o 
  -7   0   6      127.60      104.86     20.64 o 
  -6   0   6      162.27      224.29     23.86 o 
  -5   0   6      477.15      540.11     30.73 o 
  -4   0   6      557.19      535.99     28.56 o 
  -3   0   6       30.77       15.68     15.27 o 
  -2   0   6     1062.74      920.29     37.16 o 
  -1   0   6     1390.06     1470.26     40.37 o 
   0   0   6      746.06      722.26     27.28 o 
   1   0   6      331.40      341.78     30.85 o 
   2   0   6     1988.21     1965.27     48.15 o 
   3   0   6      961.45      897.15     29.27 o 
   4   0   6      647.02      709.04     27.02 o 
   5   0   6      256.19      252.31     19.23 o 
   6   0   6     1719.61     1643.17     45.50 o 
   7   0   6        0.12        0.00     19.48 o 
   8   0   6       22.70        7.08     16.42 o 
   9   0   6       26.96       18.49     17.73 o 
  10   0   6       51.68        0.00     26.10 o 
  11   0   6       19.03       11.05     29.14 o 
  12   0   6       29.84       35.36     36.08 o 
  13   0   6       96.66      139.81     37.95 o 
 -11   1   6       21.87        8.98     56.02 o 
 -10   1   6        1.15        0.00     34.19 o 
  -9   1   6       31.49       10.41     33.35 o 
  -8   1   6      752.30      693.84     51.10 o 
  -7   1   6       24.07       25.48     17.52 o 
  -6   1   6       24.52       21.68     34.19 o 
  -5   1   6      867.12      865.82     61.43 o 
  -4   1   6      263.61      275.49     22.03 o 
  -3   1   6      633.14      667.64     28.50 o 
  -2   1   6       17.11        9.58     15.19 o 
  -1   1   6     1237.71     1256.20     40.32 o 
   0   1   6     1889.31     1833.29     53.86 o 
   1   1   6      397.62      439.35     20.95 o 
   2   1   6     3374.45     3380.25     71.54 o 
   3   1   6     5150.73     4967.26    100.21 o 
   4   1   6      550.42      644.94     25.67 o 
   5   1   6      621.36      699.35     27.23 o 
   6   1   6      325.46      341.46     23.43 o 
   7   1   6      295.67      276.25     20.99 o 
   8   1   6      435.70      463.16     26.50 o 
   9   1   6        2.05       11.06     38.74 o 
  10   1   6      666.48      774.81     56.77 o 
  11   1   6      575.79      456.11     47.16 o 
  12   1   6      351.09      400.73     47.79 o 
  13   1   6      309.75      272.59     43.53 o 
 -11   2   6       50.28        0.00     75.40 o 
 -10   2   6       10.56       30.10     36.09 o 
  -9   2   6     1258.71     1271.86     95.30 o 
  -8   2   6        0.03        7.62     18.66 o 
  -7   2   6      219.14      197.17     22.61 o 
  -6   2   6        2.72        0.00     14.84 o 
  -5   2   6       91.85       70.26     23.30 o 
  -4   2   6      604.51      589.22     28.44 o 
  -3   2   6       36.15       14.72     13.12 o 
  -2   2   6     6277.10     6084.26    120.75 o 
  -1   2   6     5060.84     5114.94    102.71 o 
   0   2   6      588.84      535.12     21.46 o 
   1   2   6       96.02      159.79     13.29 o 
   2   2   6      167.96      176.86     14.13 o 
   3   2   6      664.28      629.40     26.84 o 
   4   2   6       46.47       64.25     11.87 o 
   5   2   6      111.22      129.41     26.60 o 
   6   2   6      241.46      230.68     17.99 o 
   7   2   6      400.92      381.28     22.62 o 
   8   2   6       98.11      122.25     28.53 o 
   9   2   6     1064.96      993.48     60.64 o 
  10   2   6      991.27      848.16     91.93 o 
  11   2   6      164.00      226.90     41.73 o 
  12   2   6      146.65      125.71     38.02 o 
  13   2   6      270.01      332.83     83.84 o 
 -11   3   6       18.83        0.00     45.39 o 
 -10   3   6        3.44        0.00     32.63 o 
  -9   3   6      345.71      316.68     27.84 o 
  -8   3   6       88.05      109.26     20.08 o 
  -7   3   6      292.30      328.15     29.97 o 
  -6   3   6        0.56        0.00     16.23 o 
  -5   3   6       43.98       74.59     17.56 o 
  -4   3   6        7.35       38.15     14.64 o 
  -3   3   6     1600.81     1592.95     42.96 o 
  -2   3   6     3796.65     3527.81     74.95 o 
  -1   3   6        4.27        0.00     10.19 o 
   0   3   6      286.76      252.11     13.93 o 
   1   3   6      200.62      196.29     13.25 o 
   2   3   6      475.86      472.35     42.11 o 
   3   3   6      937.16      916.53     28.98 o 
   4   3   6      563.28      496.69     23.16 o 
   5   3   6       55.25       49.40     11.84 o 
   6   3   6       39.47       59.82     13.52 o 
   7   3   6      412.08      400.78     30.79 o 
   8   3   6      489.10      499.06     24.28 o 
   9   3   6     2474.50     2407.53    179.92 o 
  10   3   6       16.02       10.86     27.86 o 
  11   3   6      163.95      170.14     40.20 o 
  12   3   6        1.51        1.25     32.66 o 
  13   3   6       69.52       94.94     38.12 o 
 -11   4   6       67.16       78.20     38.33 o 
 -10   4   6        0.10       23.73     32.90 o 
  -9   4   6      451.15      498.35     31.98 o 
  -8   4   6      699.93      697.17     41.98 o 
  -7   4   6        7.74        0.00     17.38 o 
  -6   4   6      398.46      442.16     28.63 o 
  -5   4   6      359.84      354.19     57.90 o 
  -4   4   6      321.12      320.08     21.56 o 
  -3   4   6       12.40        1.27     12.76 o 
  -2   4   6       41.58       48.27     12.08 o 
  -1   4   6      294.42      294.73     13.61 o 
   0   4   6       34.73       21.35     16.26 o 
   1   4   6     1209.09     1216.38     31.48 o 
   2   4   6     1324.11     1264.83     33.45 o 
   3   4   6      760.00      736.48     26.07 o 
   4   4   6      383.90      374.11     20.75 o 
   5   4   6     1636.41     1670.05     44.13 o 
   6   4   6      214.61      185.50     40.52 o 
   7   4   6      913.87      830.80     30.61 o 
   8   4   6      574.21      585.82     25.97 o 
   9   4   6     1796.16     1691.03     73.97 o 
  10   4   6      282.37      293.83     42.05 o 
  11   4   6      663.71      739.87     60.96 o 
  12   4   6        2.63       25.90     36.77 o 
  13   4   6      366.97      405.24     52.40 o 
 -11   5   6        2.55        0.00     33.35 o 
 -10   5   6        1.37        0.00     32.64 o 
  -9   5   6      202.01      204.95     26.79 o 
  -8   5   6      101.76       90.29     20.25 o 
  -7   5   6      437.56      463.90     36.02 o 
  -6   5   6        7.21        0.00     16.56 o 
  -5   5   6        2.68       39.34     19.58 o 
  -4   5   6        0.95        3.72     13.76 o 
  -3   5   6      660.37      618.46     25.40 o 
  -2   5   6     2894.44     2672.38     59.27 o 
  -1   5   6     3096.58     3046.58     83.83 o 
   0   5   6      391.93      389.27     26.88 o 
   1   5   6     2044.65     1906.43     49.49 o 
   2   5   6        9.00       29.34     11.65 o 
   3   5   6      219.65      227.33     17.70 o 
   4   5   6     1268.21     1239.09     36.69 o 
   5   5   6     1441.56     1473.43     41.84 o 
   6   5   6      117.48      131.97     21.23 o 
   7   5   6      459.49      463.61     24.69 o 
   8   5   6     2953.35     2738.65     66.12 o 
   9   5   6      144.46       92.53     32.96 o 
  10   5   6      563.93      559.60     50.60 o 
  11   5   6      628.94      712.97     62.74 o 
  12   5   6       17.29        0.00     31.21 o 
 -11   6   6       81.91       85.31     35.88 o 
 -10   6   6       56.14       94.59     37.31 o 
  -9   6   6      152.08      186.36     24.41 o 
  -8   6   6      431.03      442.84     29.70 o 
  -7   6   6      329.28      387.63     28.03 o 
  -6   6   6       83.95       55.65     18.40 o 
  -5   6   6      402.97      401.20     25.57 o 
  -4   6   6        6.63       27.81     24.49 o 
  -3   6   6       15.93       26.96     13.02 o 
  -2   6   6     3083.67     3015.90     66.03 o 
  -1   6   6     2211.18     2194.22    176.59 o 
   0   6   6        3.83       35.48     17.34 o 
   1   6   6     2629.00     2672.18     59.68 o 
   2   6   6      662.22      709.72     26.27 o 
   3   6   6      730.52      707.68     27.91 o 
   4   6   6      497.79      469.35     25.65 o 
   5   6   6      132.21      148.66     17.63 o 
   6   6   6      591.59      611.24     37.97 o 
   7   6   6      117.72      143.18     18.07 o 
   8   6   6       14.73       43.40     14.23 o 
   9   6   6      131.63      157.45     36.56 o 
  10   6   6       49.02       65.32     46.37 o 
  11   6   6      154.97      191.60     42.80 o 
  12   6   6        0.00       67.82     37.54 o 
 -11   7   6      333.78      451.29    100.69 o 
 -10   7   6        0.34       30.86     39.07 o 
  -9   7   6       73.13       85.66     20.95 o 
  -8   7   6       47.83       38.36     18.11 o 
  -7   7   6      933.28      845.23     47.22 o 
  -6   7   6      227.50      214.75     33.44 o 
  -5   7   6       42.18       53.12     24.28 o 
  -4   7   6      299.66      293.03     21.81 o 
  -3   7   6       52.81       69.18     15.45 o 
  -2   7   6      986.17      976.96     31.39 o 
  -1   7   6        4.03        4.15     10.73 o 
   0   7   6      112.63      110.72     13.02 o 
   1   7   6      729.50      765.74     27.73 o 
   2   7   6        7.13        1.43     12.24 o 
   3   7   6      708.49      733.96     29.20 o 
   4   7   6        1.06        5.33     14.95 o 
   5   7   6      142.37      177.96     31.86 o 
   6   7   6      102.69       98.93     18.70 o 
   7   7   6      169.32      154.37     20.76 o 
   8   7   6       96.60       98.23     17.17 o 
   9   7   6       28.55       21.35     31.64 o 
  10   7   6        1.11        1.87     42.40 o 
  11   7   6      756.25     1023.24    141.26 o 
  12   7   6        6.19        0.00     33.40 o 
 -11   8   6      680.15      868.42     64.36 o 
 -10   8   6      303.90      335.87     59.07 o 
  -9   8   6       17.92       12.78     18.33 o 
  -8   8   6       10.38        0.00     16.93 o 
  -7   8   6      472.15      450.93     41.97 o 
  -6   8   6       25.44       28.67     21.39 o 
  -5   8   6      132.73      138.48     24.95 o 
  -4   8   6      341.80      345.46     34.22 o 
  -3   8   6      383.48      390.50     24.36 o 
  -2   8   6      869.09      986.94     33.56 o 
  -1   8   6       29.27       21.29     12.49 o 
   0   8   6       81.26       66.43     14.37 o 
   1   8   6     1412.87     1602.89     44.98 o 
   2   8   6       74.31       77.65     25.48 o 
   3   8   6      112.68      121.23     21.40 o 
   4   8   6      206.33      205.74     36.24 o 
   5   8   6       19.12        0.00     16.99 o 
   6   8   6       23.64       49.67     18.50 o 
   7   8   6      129.45      156.71     22.16 o 
   8   8   6      102.92      108.36     24.35 o 
   9   8   6       27.63        5.19     29.62 o 
  10   8   6      105.82       91.27     52.31 o 
  11   8   6      151.14      163.94     43.09 o 
 -10   9   6      316.08      331.44     31.56 o 
  -9   9   6      964.31      833.30     52.82 o 
  -8   9   6      538.17      554.63     34.52 o 
  -7   9   6      266.10      272.18     25.41 o 
  -6   9   6      109.41       93.84     20.26 o 
  -5   9   6        2.57        0.00     23.06 o 
  -4   9   6      770.57      783.71     35.79 o 
  -3   9   6       49.88       52.26     16.22 o 
  -2   9   6       56.43       89.19     17.06 o 
  -1   9   6      199.48      215.02     20.09 o 
   0   9   6      297.60      352.12     26.33 o 
   1   9   6      351.75      373.55     25.16 o 
   2   9   6     2935.88     3183.16     75.97 o 
   3   9   6      330.76      357.66     25.83 o 
   4   9   6      796.69      772.25     53.55 o 
   5   9   6       21.54       29.76     18.37 o 
   6   9   6      237.87      185.83     36.90 o 
   7   9   6      675.78      725.59     36.17 o 
   8   9   6      344.37      400.29     30.31 o 
   9   9   6      131.46      208.75     39.68 o 
  10   9   6       26.91        7.87     34.33 o 
  11   9   6      228.62      270.81     83.42 o 
 -10  10   6      479.76      513.66     35.30 o 
  -9  10   6       72.36       60.73     21.99 o 
  -8  10   6      222.76      209.91     26.01 o 
  -7  10   6        5.18        0.00     17.68 o 
  -6  10   6        0.01        0.00     21.11 o 
  -5  10   6       72.75       95.67     20.69 o 
  -4  10   6      138.91       93.80     20.95 o 
  -3  10   6      190.51      146.92     21.60 o 
  -2  10   6        0.35        0.00     15.69 o 
  -1  10   6     1614.10     1904.27     54.58 o 
   0  10   6      311.34      378.32     60.46 o 
   1  10   6      113.33      112.77     24.60 o 
   2  10   6      327.23      319.50     26.65 o 
   3  10   6       24.71       53.79     20.36 o 
   4  10   6      286.36      326.24     27.92 o 
   5  10   6      103.76      152.40     23.52 o 
   6  10   6       15.82       14.18     18.44 o 
   7  10   6      100.55      102.59     21.62 o 
   8  10   6        5.96        0.00     19.39 o 
   9  10   6        1.55       61.23     35.66 o 
  10  10   6       53.53        0.00     55.09 o 
  -9  11   6      166.13      166.76     29.83 o 
  -8  11   6       48.19       42.33     20.97 o 
  -7  11   6      379.97      399.74     52.30 o 
  -6  11   6       36.18       23.96     37.55 o 
  -5  11   6       15.51        7.61     17.74 o 
  -4  11   6      763.66      848.69     39.41 o 
  -3  11   6       18.77       26.16     29.24 o 
  -2  11   6        6.51       42.40     19.67 o 
  -1  11   6     1728.53     1896.21     57.04 o 
   0  11   6      231.84      268.68     26.88 o 
   1  11   6      849.20     1004.76     42.72 o 
   2  11   6       10.31       22.58     20.37 o 
   3  11   6     2085.02     2071.67     61.54 o 
   4  11   6      237.54      272.65     27.06 o 
   5  11   6       69.81       68.54     21.19 o 
   6  11   6      141.54      123.43     26.96 o 
   7  11   6       62.59       53.17     21.39 o 
   8  11   6        7.43        6.97     21.39 o 
   9  11   6       43.61        8.79     31.32 o 
  10  11   6       18.29       25.50     37.81 o 
  -9  12   6        0.39       17.44     47.96 o 
  -8  12   6        4.64        0.00     20.50 o 
  -7  12   6      143.12      156.69     26.08 o 
  -6  12   6       45.63        0.00     20.00 o 
  -5  12   6       65.64       38.72     21.18 o 
  -4  12   6      470.75      579.81     35.64 o 
  -3  12   6       52.88       46.70     24.67 o 
  -2  12   6       94.99      127.82     22.93 o 
  -1  12   6     2295.48     2716.01     73.28 o 
   0  12   6       48.13       70.56     25.42 o 
   1  12   6      185.41      193.10     24.79 o 
   2  12   6      137.26      178.38     23.97 o 
   3  12   6      130.57      111.38     29.32 o 
   4  12   6      109.28      132.61     24.18 o 
   5  12   6       46.32       30.51     24.47 o 
   6  12   6        5.96        0.00     20.67 o 
   7  12   6       27.23       39.89     23.10 o 
   8  12   6        8.95       10.40     56.69 o 
   9  12   6       46.49       43.86     52.81 o 
  -8  13   6       77.01       71.32     78.20 o 
  -7  13   6      108.74       81.68     25.86 o 
  -6  13   6        0.34        0.00     19.89 o 
  -5  13   6        0.01        1.26     21.71 o 
  -4  13   6       18.57        6.59     20.67 o 
  -3  13   6       31.91        9.75     30.99 o 
  -2  13   6       53.11       77.94     23.13 o 
  -1  13   6      234.02      260.92     29.61 o 
   0  13   6       68.11      106.96     24.53 o 
   1  13   6      469.45      516.94     36.00 o 
   2  13   6       82.18      146.26     24.68 o 
   3  13   6        0.90        0.00     20.74 o 
   4  13   6       21.58       35.16     48.54 o 
   5  13   6       61.18       22.70     22.63 o 
   6  13   6        6.91        8.57     22.35 o 
   7  13   6        0.91        0.00     22.44 o 
   8  13   6       12.67       15.61     34.72 o 
  -7  14   6       84.38      110.95     39.22 o 
  -6  14   6        0.19        0.00     22.81 o 
  -5  14   6        7.86        0.00     21.68 o 
  -4  14   6       60.29       39.56     23.96 o 
  -3  14   6        6.22        0.00     26.02 o 
  -2  14   6       39.00       12.12     25.24 o 
  -1  14   6      236.90      279.78     30.52 o 
   0  14   6       24.14        9.98     23.78 o 
   1  14   6       17.29       14.07     22.30 o 
   2  14   6      172.71      175.65     26.53 o 
   3  14   6        4.69        0.00     20.57 o 
   4  14   6       14.39       27.95     22.80 o 
   5  14   6      158.07      118.27     58.26 o 
   6  14   6        9.16        0.00     27.86 o 
   7  14   6       29.02       15.20     24.71 o 
  -6  15   6       60.37       15.48     34.99 o 
  -5  15   6       49.44       54.82     26.08 o 
  -4  15   6      442.62      442.82     45.55 o 
  -3  15   6       46.24        0.00     26.94 o 
  -2  15   6        0.24       20.97     24.58 o 
  -1  15   6      311.91      296.21     33.54 o 
   0  15   6      118.82       79.76     27.02 o 
   1  15   6        6.44       33.69     24.03 o 
   2  15   6      185.73      173.52     27.81 o 
   3  15   6      113.96      113.80     26.92 o 
   4  15   6       39.97       30.46     23.92 o 
   5  15   6      272.10      248.21     35.65 o 
  -4  16   6       86.39       60.38     55.57 o 
  -3  16   6      191.93      153.91     37.78 o 
  -2  16   6        1.69        0.00     28.92 o 
  -1  16   6      337.23      395.49     52.80 o 
   0  16   6       55.30       80.44     31.67 o 
   1  16   6       97.32       46.88     36.27 o 
   2  16   6      470.43      441.25     45.25 o 
   3  16   6        0.86        0.00     28.25 o 
   0 -10   7      112.87      118.05     37.46 o 
   1 -10   7       11.28        0.00     46.17 o 
   2 -10   7        2.67        0.00     28.64 o 
   3 -10   7       89.52      126.21     42.96 o 
   4 -10   7       25.01       38.88     39.24 o 
  -3  -9   7       10.58       21.19     30.66 o 
  -2  -9   7       19.89        0.00     28.64 o 
  -1  -9   7       26.92       42.43     31.95 o 
   0  -9   7      128.49      130.81     37.16 o 
   1  -9   7      150.06      101.84     34.63 o 
   2  -9   7       31.93       51.73     33.68 o 
   3  -9   7      471.03      452.23     48.18 o 
   4  -9   7       86.14       82.46     33.47 o 
   5  -9   7       84.11      117.68     35.19 o 
   6  -9   7       18.32       26.57     29.70 o 
   7  -9   7       18.21       64.08     34.51 o 
  -4  -8   7      306.71      347.80     54.51 o 
  -3  -8   7      112.78      137.45     35.10 o 
  -2  -8   7        0.46       15.20     28.68 o 
  -1  -8   7       30.29       43.69     29.25 o 
   0  -8   7      177.11      190.40     37.27 o 
   1  -8   7       24.43        0.00     27.20 o 
   2  -8   7        0.02        0.00     25.57 o 
   3  -8   7      742.13      656.66    105.54 o 
   4  -8   7       15.57        0.00     28.84 o 
   5  -8   7      513.33      556.03     50.09 o 
   6  -8   7      106.29      133.96     38.61 o 
   7  -8   7        8.76       61.45     32.42 o 
   8  -8   7        0.15        0.00     30.21 o 
  -6  -7   7       25.20       41.95     31.75 o 
  -5  -7   7       47.45       66.74     59.57 o 
  -4  -7   7      487.22      492.02     44.96 o 
  -3  -7   7      415.51      502.91     76.20 o 
  -2  -7   7       15.98        6.43     33.14 o 
  -1  -7   7       82.61       66.28     41.50 o 
   0  -7   7        0.82       20.51     43.11 o 
   1  -7   7      241.68      222.45     34.16 o 
   2  -7   7        7.01        0.00     24.59 o 
   3  -7   7      279.37      221.87     33.82 o 
   4  -7   7        8.70       46.90     28.58 o 
   5  -7   7       11.55        0.00     33.03 o 
   6  -7   7      123.92      149.17     33.05 o 
   7  -7   7       14.24       18.61     29.63 o 
   8  -7   7       33.07       28.53     30.85 o 
   9  -7   7      202.84      189.83     43.02 o 
  -7  -6   7        0.07        0.00     27.47 o 
  -6  -6   7       13.63        0.00     46.13 o 
  -5  -6   7        1.13        0.00     25.95 o 
  -4  -6   7      128.09      198.75     34.40 o 
  -3  -6   7        1.24        1.09     23.73 o 
  -2  -6   7      719.29      792.46     50.84 o 
  -1  -6   7       10.55        0.00     24.06 o 
   0  -6   7      101.75      109.69     47.05 o 
   1  -6   7        0.44        0.00     22.32 o 
   2  -6   7       69.09       74.73     27.07 o 
   3  -6   7        2.57        0.00     23.49 o 
   4  -6   7      314.08      284.44     35.81 o 
   5  -6   7      189.68      176.47     31.94 o 
   6  -6   7       55.66        3.64     27.94 o 
   7  -6   7        1.22        0.00     45.71 o 
   8  -6   7       11.18        4.50     26.29 o 
   9  -6   7      210.42      200.79     44.92 o 
  10  -6   7      102.55      180.27     52.53 o 
  -8  -5   7       41.84       36.39     75.30 o 
  -7  -5   7      828.03      905.83     58.63 o 
  -6  -5   7       60.07       54.13     21.99 o 
  -5  -5   7       25.44       36.30     20.92 o 
  -4  -5   7      140.28      151.79     27.11 o 
  -3  -5   7       84.08       20.23     25.02 o 
  -2  -5   7        0.12        5.08     23.89 o 
  -1  -5   7      425.42      370.68     35.40 o 
   0  -5   7       78.66       73.91     26.24 o 
   1  -5   7      199.92      150.55     29.67 o 
   2  -5   7      103.12       92.72     44.43 o 
   3  -5   7     1156.79     1093.44     55.79 o 
   4  -5   7       61.77       45.18     27.60 o 
   5  -5   7      192.65      192.83     48.68 o 
   6  -5   7      768.47      807.24     51.65 o 
   7  -5   7       78.21       86.80     20.65 o 
   8  -5   7        1.62        0.00     35.70 o 
   9  -5   7      207.30      207.27     27.26 o 
  10  -5   7        0.58        0.00     19.97 o 
  11  -5   7        0.06        0.00     29.33 o 
  -8  -4   7      108.73      116.98     26.61 o 
  -7  -4   7      270.32      348.37     31.18 o 
  -6  -4   7      225.79      226.96     26.55 o 
  -5  -4   7       10.83       18.57     19.00 o 
  -4  -4   7      220.40      222.25     24.60 o 
  -3  -4   7       51.60       25.09     17.77 o 
  -2  -4   7      280.22      288.55     41.49 o 
  -1  -4   7       96.18       84.64     18.68 o 
   0  -4   7      120.16      143.98     17.50 o 
   1  -4   7      402.46      357.15     38.06 o 
   2  -4   7      172.02      149.61     17.44 o 
   3  -4   7      885.26      916.27     35.53 o 
   4  -4   7      579.12      570.22     50.68 o 
   5  -4   7     1770.97     1694.30     50.22 o 
   6  -4   7     1924.21     1760.63     52.53 o 
   7  -4   7        0.95       30.74     17.99 o 
   8  -4   7      655.56      725.84     38.22 o 
   9  -4   7      151.62      163.45     28.73 o 
  10  -4   7        6.51        0.00     20.21 o 
  11  -4   7        7.83        0.00     41.54 o 
  -9  -3   7      102.68       46.28     36.00 o 
  -8  -3   7        2.56        3.16     24.96 o 
  -7  -3   7      157.79      146.94     23.76 o 
  -6  -3   7      210.47      243.56     35.94 o 
  -5  -3   7       35.60        0.00     18.39 o 
  -4  -3   7        1.92       19.42     18.60 o 
  -3  -3   7       16.60       15.72     24.52 o 
  -2  -3   7      151.11      130.80     20.48 o 
  -1  -3   7      534.88      546.86     29.61 o 
   0  -3   7      562.74      476.00     27.49 o 
   1  -3   7        0.56        0.00     15.05 o 
   2  -3   7      447.06      428.42     25.49 o 
   3  -3   7      116.17      110.37     18.57 o 
   4  -3   7       29.10       37.69     17.62 o 
   5  -3   7        6.15        0.00     15.21 o 
   6  -3   7     3909.34     3846.26    103.10 o 
   7  -3   7      297.99      313.39     26.02 o 
   8  -3   7      260.98      317.45     26.88 o 
   9  -3   7      147.07      216.45     26.19 o 
  10  -3   7       37.85       61.53     29.43 o 
  11  -3   7       79.61      128.39     46.84 o 
  12  -3   7       67.36       82.45     37.13 o 
  -9  -2   7       19.56        7.65     30.37 o 
  -8  -2   7       22.83        6.27     27.81 o 
  -7  -2   7       58.19       18.02     19.89 o 
  -6  -2   7      896.66      837.19     38.74 o 
  -5  -2   7      265.47      255.40     24.75 o 
  -4  -2   7       48.25       72.81     19.58 o 
  -3  -2   7       81.55      154.54     35.27 o 
  -2  -2   7      377.63      376.19     25.85 o 
  -1  -2   7       57.44       62.69     16.27 o 
   0  -2   7      900.36      853.28     33.26 o 
   1  -2   7      323.18      320.88     43.42 o 
   2  -2   7      499.95      495.71     26.82 o 
   3  -2   7      289.72      291.81     22.94 o 
   4  -2   7       93.29       89.51     17.25 o 
   5  -2   7       13.27        0.00     14.86 o 
   6  -2   7      954.64      933.59     37.11 o 
   7  -2   7      482.00      539.74     31.27 o 
   8  -2   7       34.89       14.50     17.04 o 
   9  -2   7      224.23      215.97     24.31 o 
  10  -2   7      334.93      332.21     42.54 o 
  11  -2   7      148.87       87.83     38.79 o 
  12  -2   7      378.47      426.40     52.06 o 
 -10  -1   7        0.01        0.00     58.24 o 
  -9  -1   7        0.26        0.00     50.50 o 
  -8  -1   7       31.55       59.86     21.70 o 
  -7  -1   7       89.86      100.38     21.24 o 
  -6  -1   7      289.56      305.92     34.04 o 
  -5  -1   7      750.52      769.38     46.43 o 
  -4  -1   7       46.87       57.17     18.71 o 
  -3  -1   7      233.44      217.41     21.29 o 
  -2  -1   7      809.60      789.01     33.12 o 
  -1  -1   7       50.88       44.39     16.94 o 
   0  -1   7     1874.20     1873.04     49.58 o 
   1  -1   7     4953.20     4651.17     98.01 o 
   2  -1   7     1287.61     1245.94     47.92 o 
   3  -1   7       56.88       66.92     13.93 o 
   4  -1   7       73.84       57.90     14.63 o 
   5  -1   7       15.58       10.23     17.11 o 
   6  -1   7      458.10      450.96     27.51 o 
   7  -1   7      325.73      314.07     25.17 o 
   8  -1   7       19.25       11.29     17.74 o 
   9  -1   7      165.14      218.47     24.03 o 
  10  -1   7       24.42       39.96     29.56 o 
  11  -1   7       98.88       93.15     38.43 o 
  12  -1   7      353.42      357.39     47.52 o 
 -10   0   7        4.43        0.00     36.00 o 
  -9   0   7      176.36      189.50     42.33 o 
  -8   0   7      104.84       81.03     35.10 o 
  -7   0   7        0.54        6.04     16.97 o 
  -6   0   7      547.17      541.11     50.47 o 
  -5   0   7        0.13        6.44     17.32 o 
  -4   0   7       35.15       26.14     17.84 o 
  -3   0   7       18.61       37.13     17.15 o 
  -2   0   7        0.55        7.76     14.84 o 
  -1   0   7       36.78       50.86     14.25 o 
   0   0   7       25.97       26.12     13.44 o 
   1   0   7       74.48       55.87     14.23 o 
   2   0   7      359.39      399.05     28.73 o 
   3   0   7      851.13      863.10     30.63 o 
   4   0   7       56.65       29.65     13.23 o 
   5   0   7      227.77      238.43     19.85 o 
   6   0   7      244.51      244.44     28.21 o 
   7   0   7      122.23      122.76     19.25 o 
   8   0   7       24.93       34.12     17.41 o 
   9   0   7      820.92      779.84     35.67 o 
  10   0   7       42.11       45.86     68.09 o 
  11   0   7      411.00      495.64     49.93 o 
  12   0   7      396.69      393.28     67.94 o 
  13   0   7      271.47      321.80     49.61 o 
 -10   1   7       40.50        0.00     35.68 o 
  -9   1   7      154.19      152.31     78.38 o 
  -8   1   7      177.40      171.82     23.40 o 
  -7   1   7       39.87       51.82     27.05 o 
  -6   1   7       11.54       15.70     21.52 o 
  -5   1   7        0.01       23.27     17.93 o 
  -4   1   7      277.46      292.79     24.47 o 
  -3   1   7      628.17      572.90     28.46 o 
  -2   1   7       34.56       42.33     14.60 o 
  -1   1   7      471.84      486.95     23.83 o 
   0   1   7     1644.34     1616.49     42.88 o 
   1   1   7      765.02      688.73     27.12 o 
   2   1   7      318.47      387.59     28.73 o 
   3   1   7      368.52      422.75     22.24 o 
   4   1   7      610.26      535.88     24.85 o 
   5   1   7       46.51       39.62     14.42 o 
   6   1   7      684.01      654.51     36.22 o 
   7   1   7       67.34       61.80     18.03 o 
   8   1   7       13.26        8.90     26.49 o 
   9   1   7      403.44      386.36     25.85 o 
  10   1   7      109.69      144.14     76.75 o 
  11   1   7      222.16      202.75     39.76 o 
  12   1   7       42.05       67.64     62.02 o 
  13   1   7      178.19      143.72     50.47 o 
 -11   2   7      194.06      134.97     45.13 o 
 -10   2   7      121.63       91.12     40.73 o 
  -9   2   7      104.31       71.54     81.32 o 
  -8   2   7       28.81       25.91     19.21 o 
  -7   2   7      301.46      325.47     27.41 o 
  -6   2   7       93.80      100.12     20.42 o 
  -5   2   7        0.12        5.14     16.96 o 
  -4   2   7      120.35      151.78     30.27 o 
  -3   2   7      643.54      544.41     27.69 o 
  -2   2   7      956.00      878.07     31.55 o 
  -1   2   7      597.66      589.83     40.83 o 
   0   2   7      215.96      222.28     21.07 o 
   1   2   7     2941.94     2802.56     62.65 o 
   2   2   7     1110.50     1204.06     34.90 o 
   3   2   7     1612.52     1681.63     43.22 o 
   4   2   7     1378.19     1338.96     37.87 o 
   5   2   7       10.29       24.94     12.64 o 
   6   2   7      980.77      937.62     33.90 o 
   7   2   7      375.45      380.40     29.39 o 
   8   2   7       20.44        0.00     31.02 o 
   9   2   7      354.58      359.88     43.15 o 
  10   2   7        3.61        0.00     26.33 o 
  11   2   7       87.30      136.65     70.14 o 
  12   2   7        7.87        0.00     31.26 o 
  13   2   7       44.95       60.20     58.29 o 
 -11   3   7      391.03      342.28     52.45 o 
 -10   3   7       18.52        0.00     30.41 o 
  -9   3   7      680.05      778.16     39.36 o 
  -8   3   7       46.57       64.17     20.29 o 
  -7   3   7      173.22      212.68     23.63 o 
  -6   3   7      254.57      252.56     35.75 o 
  -5   3   7      160.11      165.69     21.12 o 
  -4   3   7     1153.59     1164.23     39.20 o 
  -3   3   7     7284.94     6855.29    137.23 o 
  -2   3   7     4624.46     4548.78     94.32 o 
  -1   3   7        8.56        0.00      9.89 o 
   0   3   7     1890.35     1835.10     44.46 o 
   1   3   7      188.99      208.99     15.15 o 
   2   3   7        0.09        0.00     10.34 o 
   3   3   7      153.32      128.58     14.62 o 
   4   3   7     1959.18     1753.80     54.85 o 
   5   3   7      272.58      290.05     19.74 o 
   6   3   7      419.09      363.84     51.43 o 
   7   3   7     2340.62     2268.05     58.34 o 
   8   3   7      255.19      290.53     21.52 o 
   9   3   7       60.35       76.22     29.37 o 
  10   3   7      262.04      258.36     39.52 o 
  11   3   7      217.50      289.78     44.80 o 
  12   3   7        0.06        0.00     27.96 o 
  13   3   7       96.23       51.43     68.62 o 
 -11   4   7      443.16      423.17     55.47 o 
 -10   4   7        4.01        0.00     32.73 o 
  -9   4   7      183.17      212.34     25.93 o 
  -8   4   7       18.11        0.00     16.94 o 
  -7   4   7      126.04      143.21     22.55 o 
  -6   4   7       24.51       11.40     18.75 o 
  -5   4   7     1199.08     1233.66     43.11 o 
  -4   4   7     2498.20     2450.03     61.61 o 
  -3   4   7        7.62        0.00     21.23 o 
  -2   4   7      120.01      117.02     14.16 o 
  -1   4   7       42.98       47.02      9.05 o 
   0   4   7      254.17      237.35     12.27 o 
   1   4   7       36.65        0.00     15.43 o 
   2   4   7      687.56      666.97     31.30 o 
   3   4   7       25.89       29.58     11.59 o 
   4   4   7      250.57      217.25     18.27 o 
   5   4   7      140.48      119.50     16.03 o 
   6   4   7      843.89      815.16     31.20 o 
   7   4   7     1006.77      956.17     34.30 o 
   8   4   7     3405.00     3374.00     78.93 o 
   9   4   7       20.47       49.46     28.98 o 
  10   4   7       45.70       70.53     30.59 o 
  11   4   7       99.48      166.78     40.43 o 
  12   4   7        8.41       17.88     33.76 o 
  13   4   7        5.85        0.00     32.78 o 
 -11   5   7      354.75      409.07     93.24 o 
 -10   5   7       22.84        0.00     35.07 o 
  -9   5   7        3.13       25.95     20.31 o 
  -8   5   7       19.37       17.69     29.36 o 
  -7   5   7       79.08       82.19     23.90 o 
  -6   5   7        3.54        0.00     17.32 o 
  -5   5   7      259.33      276.86     23.44 o 
  -4   5   7     1871.03     1775.60     49.40 o 
  -3   5   7       20.35       35.62     15.72 o 
  -2   5   7      517.67      473.37     20.50 o 
  -1   5   7      180.36      163.32     21.68 o 
   0   5   7      154.60      144.72     22.17 o 
   1   5   7      662.48      590.80     36.62 o 
   2   5   7     1558.97     1556.67     40.39 o 
   3   5   7     1348.53     1352.89     38.27 o 
   4   5   7      204.31      170.26     17.17 o 
   5   5   7        0.30        0.34     13.38 o 
   6   5   7       41.96       41.41     23.98 o 
   7   5   7      343.11      317.05     22.65 o 
   8   5   7        2.24       14.65     15.52 o 
   9   5   7      203.89      174.05     38.66 o 
  10   5   7      163.98      139.29     34.76 o 
  11   5   7       66.71       31.20     33.31 o 
  12   5   7        3.97        0.00     30.18 o 
 -11   6   7      320.97      351.25     50.15 o 
 -10   6   7        5.18        0.00     32.04 o 
  -9   6   7       95.23      101.23     22.65 o 
  -8   6   7       27.57       36.18     21.72 o 
  -7   6   7      196.36      201.18     24.11 o 
  -6   6   7     1848.78     1845.48     73.14 o 
  -5   6   7      494.47      497.91     40.57 o 
  -4   6   7      104.59      109.20     18.15 o 
  -3   6   7       99.65       94.55     14.87 o 
  -2   6   7       79.24       74.88     12.48 o 
  -1   6   7     1002.21     1047.73     45.16 o 
   0   6   7       21.52       41.60     17.08 o 
   1   6   7       13.00       16.49      8.91 o 
   2   6   7      313.35      327.94     20.52 o 
   3   6   7       36.76       27.70     13.37 o 
   4   6   7      670.08      619.97     28.69 o 
   5   6   7      161.67      178.24     19.51 o 
   6   6   7       32.66       19.88     15.66 o 
   7   6   7     3543.59     3414.55     80.86 o 
   8   6   7      533.69      494.63     27.67 o 
   9   6   7      110.48      143.18     50.67 o 
  10   6   7      309.06      284.89     41.71 o 
  11   6   7       97.89       57.26     38.94 o 
  12   6   7       24.22       62.00     39.29 o 
 -11   7   7       58.05       92.65     38.38 o 
 -10   7   7        0.20        0.00     32.25 o 
  -9   7   7      195.32      231.07     26.67 o 
  -8   7   7      120.22      138.74     22.99 o 
  -7   7   7      311.53      313.59     30.50 o 
  -6   7   7      627.97      644.85     33.50 o 
  -5   7   7      959.57      958.96     37.69 o 
  -4   7   7        0.08        0.00     14.85 o 
  -3   7   7        0.01       19.86     13.67 o 
  -2   7   7       63.74       84.89     16.46 o 
  -1   7   7     1490.81     1600.53     58.78 o 
   0   7   7      258.63      257.47     44.67 o 
   1   7   7      281.31      284.32     24.11 o 
   2   7   7        5.80        0.00     13.47 o 
   3   7   7      845.35      900.43     32.68 o 
   4   7   7       13.53        0.01     14.84 o 
   5   7   7       89.13      123.61     21.49 o 
   6   7   7        9.20       13.16     16.27 o 
   7   7   7      578.95      542.43     30.52 o 
   8   7   7      471.24      508.85     29.26 o 
   9   7   7      430.37      404.55     46.96 o 
  10   7   7      255.83      227.87     43.58 o 
  11   7   7        9.40       31.10     37.34 o 
  12   7   7       38.01       43.77     39.21 o 
 -10   8   7      111.82      192.83     38.54 o 
  -9   8   7      416.15      418.77     32.12 o 
  -8   8   7      189.80      222.82     25.73 o 
  -7   8   7      100.36      120.70     22.61 o 
  -6   8   7      350.00      375.32     33.44 o 
  -5   8   7       62.31       79.28     24.11 o 
  -4   8   7      392.98      365.16     24.05 o 
  -3   8   7      668.04      696.56     43.73 o 
  -2   8   7      214.99      188.83     27.98 o 
  -1   8   7      392.43      419.24     24.52 o 
   0   8   7      141.28      198.11     20.80 o 
   1   8   7     2502.41     2723.69     63.94 o 
   2   8   7      329.52      363.65     23.69 o 
   3   8   7        6.34       11.24     15.84 o 
   4   8   7      215.28      206.05     25.67 o 
   5   8   7      416.26      450.41     28.62 o 
   6   8   7       40.06       50.37     18.49 o 
   7   8   7      852.84      805.09     36.67 o 
   8   8   7      432.12      413.13     54.71 o 
   9   8   7       73.06       42.76     34.28 o 
  10   8   7       24.43       51.12     34.72 o 
  11   8   7        8.81       22.96     39.14 o 
 -10   9   7      293.65      357.31     45.87 o 
  -9   9   7      172.42      199.81     34.90 o 
  -8   9   7       15.90       21.57     18.75 o 
  -7   9   7        2.63        0.00     17.24 o 
  -6   9   7      802.54      765.25     37.52 o 
  -5   9   7      437.31      464.64     29.35 o 
  -4   9   7      867.71      997.22     38.82 o 
  -3   9   7       42.94       38.51     15.99 o 
  -2   9   7        1.96       22.21     14.29 o 
  -1   9   7      644.39      634.63     53.01 o 
   0   9   7       62.71       70.43     15.07 o 
   1   9   7       48.00       56.20     16.83 o 
   2   9   7      294.17      297.92     23.18 o 
   3   9   7      645.42      700.90     33.26 o 
   4   9   7      908.76      908.61     55.59 o 
   5   9   7     1795.52     1771.30     54.02 o 
   6   9   7        6.78       18.39     18.52 o 
   7   9   7      482.18      414.31     40.55 o 
   8   9   7      230.47      236.31     24.42 o 
   9   9   7       72.33       66.93     47.75 o 
  10   9   7      483.73      494.48    109.27 o 
  11   9   7        9.38        0.00     78.00 o 
 -10  10   7      131.13      177.42     27.82 o 
  -9  10   7        0.84       13.07     53.59 o 
  -8  10   7       76.14       91.62     43.70 o 
  -7  10   7      102.42       94.74     28.85 o 
  -6  10   7       44.33       50.15     17.77 o 
  -5  10   7        7.50       11.66     17.56 o 
  -4  10   7        4.42        6.14     17.91 o 
  -3  10   7       10.37        0.00     15.74 o 
  -2  10   7       34.33       70.87     16.89 o 
  -1  10   7      849.35      939.76     70.64 o 
   0  10   7      434.19      406.39     30.47 o 
   1  10   7      757.60      908.29     37.71 o 
   2  10   7     1662.57     1746.52     52.40 o 
   3  10   7       25.11       48.60     19.72 o 
   4  10   7      137.45      120.06     21.69 o 
   5  10   7     1250.49     1194.75     61.02 o 
   6  10   7        3.25        0.00     17.91 o 
   7  10   7       51.02       46.16     19.89 o 
   8  10   7      109.26      100.52     34.49 o 
   9  10   7        1.26       12.43     34.46 o 
  10  10   7      215.52      257.96     45.90 o 
  -9  11   7      399.81      387.84     52.35 o 
  -8  11   7       58.20       60.44     21.16 o 
  -7  11   7        3.32        0.00     23.72 o 
  -6  11   7       28.15       18.57     19.23 o 
  -5  11   7       10.56       16.14     19.18 o 
  -4  11   7      644.18      622.05     72.65 o 
  -3  11   7        2.04        3.18     16.21 o 
  -2  11   7      154.70      144.11     22.26 o 
  -1  11   7     1645.97     1765.71     53.65 o 
   0  11   7       23.74       19.60     21.57 o 
   1  11   7     2153.73     2426.31     76.32 o 
   2  11   7      495.01      516.38     41.95 o 
   3  11   7      126.90      141.27     22.82 o 
   4  11   7        2.73        0.30     19.02 o 
   5  11   7      443.44      383.82     30.66 o 
   6  11   7        0.06        0.00     18.93 o 
   7  11   7      105.80      105.46     24.35 o 
   8  11   7      215.41      281.19     29.35 o 
   9  11   7       24.30       68.03     55.09 o 
  10  11   7       20.28       66.91     41.42 o 
  -9  12   7       35.22        0.00     26.28 o 
  -8  12   7       55.40       55.24     29.10 o 
  -7  12   7       49.04       31.42     21.84 o 
  -6  12   7        0.05        0.00     18.81 o 
  -5  12   7      465.32      459.17     33.04 o 
  -4  12   7      225.82      233.60     25.67 o 
  -3  12   7      673.56      662.35     36.02 o 
  -2  12   7       65.72       73.05     20.13 o 
  -1  12   7      499.53      574.31     37.27 o 
   0  12   7      394.50      470.06     32.39 o 
   1  12   7      459.00      508.44     51.29 o 
   2  12   7     2355.17     2483.25     69.07 o 
   3  12   7        4.56        0.00     20.13 o 
   4  12   7       44.00       39.50     20.96 o 
   5  12   7      250.62      264.20     28.44 o 
   6  12   7        0.46       16.85     20.72 o 
   7  12   7       61.89       42.17     22.51 o 
   8  12   7      147.64       87.58     40.57 o 
   9  12   7        0.33        0.00     32.36 o 
  -8  13   7      491.14      499.75     48.56 o 
  -7  13   7      140.46       85.33     32.96 o 
  -6  13   7       21.60        1.83     30.25 o 
  -5  13   7      349.94      437.01     76.16 o 
  -4  13   7      276.38      272.37     28.78 o 
  -3  13   7      915.24      971.60     44.78 o 
  -2  13   7      313.72      327.65     31.34 o 
  -1  13   7       97.14      120.89     28.10 o 
   0  13   7      780.37      827.06     57.55 o 
   1  13   7      337.01      343.18     45.97 o 
   2  13   7      362.83      377.84     31.23 o 
   3  13   7       35.86       64.39     26.56 o 
   4  13   7       44.09       40.21     22.11 o 
   5  13   7      242.00      269.47     45.91 o 
   6  13   7        0.41        0.00     21.23 o 
   7  13   7        0.36        0.00     21.09 o 
   8  13   7      152.48      140.67     40.96 o 
  -7  14   7       44.58        0.00     64.37 o 
  -6  14   7       20.88       17.30     30.63 o 
  -5  14   7       10.19        0.00     30.76 o 
  -4  14   7      176.50      185.96     39.53 o 
  -3  14   7      135.78      166.09     47.49 o 
  -2  14   7      496.52      504.73     36.10 o 
  -1  14   7      131.33      116.51     26.07 o 
   0  14   7       96.90       84.90     34.45 o 
   1  14   7       61.67       53.54     23.80 o 
   2  14   7      175.13      243.91     31.42 o 
   3  14   7      104.51      133.38     25.68 o 
   4  14   7       34.82       43.50     23.74 o 
   5  14   7      729.85      816.36     44.51 o 
   6  14   7       63.41       31.98     24.19 o 
   7  14   7       18.38       20.52     43.95 o 
  -6  15   7        1.00       25.51     34.15 o 
  -5  15   7        4.61        0.00     30.45 o 
  -4  15   7       11.83        0.00     42.21 o 
  -3  15   7       22.08        0.00     34.17 o 
  -2  15   7       17.08        0.00     34.33 o 
  -1  15   7       16.54       30.17     24.41 o 
   0  15   7      276.78      264.55     38.21 o 
   1  15   7        1.10        0.00     22.17 o 
   2  15   7       37.60       49.85     23.22 o 
   3  15   7      889.76      919.75     46.76 o 
   4  15   7        3.98        0.00     21.69 o 
   5  15   7       34.16       15.71     23.83 o 
   6  15   7       28.14        4.12     29.48 o 
  -4  16   7       87.61       39.17     48.17 o 
  -3  16   7       58.79       70.53     55.90 o 
  -2  16   7        1.39        0.00     54.23 o 
  -1  16   7      135.73      127.39     37.82 o 
   0  16   7      427.25      443.52     39.19 o 
   1  16   7       28.88        0.00     23.76 o 
   2  16   7      196.04      246.93     31.94 o 
   3  16   7      268.43      305.53     33.64 o 
   4  16   7        2.41        0.00     22.66 o 
   0  -9   8        2.57        0.00     32.63 o 
   1  -9   8       52.62        0.00     34.44 o 
   2  -9   8      104.42      136.28     38.95 o 
   3  -9   8       39.94        8.58     71.31 o 
   4  -9   8       91.26      138.18     35.56 o 
  -3  -8   8       34.40       11.62     35.61 o 
  -2  -8   8       11.19        0.00     28.04 o 
  -1  -8   8       39.85        0.00     30.90 o 
   0  -8   8       38.85       13.52     31.04 o 
   1  -8   8       10.71        0.00     28.28 o 
   2  -8   8      178.85      229.68     39.09 o 
   3  -8   8      182.01      134.76     65.66 o 
   4  -8   8       10.80       10.60     29.54 o 
   5  -8   8        0.36        0.00     28.06 o 
   6  -8   8       35.66       51.24     32.83 o 
   7  -8   8       99.75      158.41     36.56 o 
  -4  -7   8      110.31      134.25     31.10 o 
  -3  -7   8      335.15      318.28     41.83 o 
  -2  -7   8       26.42       79.39     31.18 o 
  -1  -7   8       79.30       63.03     27.97 o 
   0  -7   8        1.82        0.00     25.46 o 
   1  -7   8       61.38       18.67     26.26 o 
   2  -7   8      134.81       87.91     52.31 o 
   3  -7   8       35.99       51.76     29.71 o 
   4  -7   8        2.67        6.23     27.53 o 
   5  -7   8       15.01       40.63     30.10 o 
   6  -7   8       16.86       62.65     32.73 o 
   7  -7   8       26.96       20.67     27.33 o 
   8  -7   8        0.42       17.63     28.13 o 
  -6  -6   8       44.17       59.45     30.26 o 
  -5  -6   8       48.43       34.36     27.91 o 
  -4  -6   8      191.73      160.16     31.77 o 
  -3  -6   8      410.59      391.94     42.01 o 
  -2  -6   8        0.16        0.00     26.90 o 
  -1  -6   8      206.30      148.11     31.34 o 
   0  -6   8      106.48       54.85     47.98 o 
   1  -6   8       14.09       27.36     47.74 o 
   2  -6   8      381.98      354.69     40.63 o 
   3  -6   8        2.19       39.73     27.71 o 
   4  -6   8       56.57       66.79     39.44 o 
   5  -6   8       25.93       36.03     26.99 o 
   6  -6   8       89.93       85.40     71.66 o 
   7  -6   8      153.11      147.05     33.36 o 
   8  -6   8       13.90        9.36     27.61 o 
   9  -6   8      382.79      458.51     45.89 o 
  -7  -5   8      122.30      154.70     35.41 o 
  -6  -5   8      709.66      818.73     80.57 o 
  -5  -5   8        6.75        0.00     26.27 o 
  -4  -5   8      110.95      124.16     29.82 o 
  -3  -5   8      296.34      269.01     34.67 o 
  -2  -5   8       28.69       25.83     25.77 o 
  -1  -5   8      190.93      167.29     36.05 o 
   0  -5   8       69.23       82.18     27.02 o 
   1  -5   8       56.45       28.12     26.71 o 
   2  -5   8       97.78      126.98     29.78 o 
   3  -5   8      246.52      230.28     33.37 o 
   4  -5   8      141.09      154.88     30.77 o 
   5  -5   8      202.54      250.91     35.67 o 
   6  -5   8       15.40       15.63     24.80 o 
   7  -5   8       76.36       84.46     29.19 o 
   8  -5   8       43.68       30.96     27.20 o 
   9  -5   8      175.40      197.72     35.04 o 
  10  -5   8      170.95      172.14     36.03 o 
  -7  -4   8       23.72       35.28     24.97 o 
  -6  -4   8      361.27      366.82     31.42 o 
  -5  -4   8       16.73       25.25     18.57 o 
  -4  -4   8       24.04        0.00     18.30 o 
  -3  -4   8       74.74       72.49     26.08 o 
  -2  -4   8       22.61       16.95     19.69 o 
  -1  -4   8       89.00       64.36     25.18 o 
   0  -4   8      132.02      164.16     45.36 o 
   1  -4   8       36.30       23.66     24.74 o 
   2  -4   8      162.30      114.14     30.40 o 
   3  -4   8      180.57      112.65     28.78 o 
   4  -4   8      785.57      803.66     48.83 o 
   5  -4   8        2.78        2.76     22.87 o 
   6  -4   8       93.80      127.70     20.57 o 
   7  -4   8        1.15        0.00     23.91 o 
   8  -4   8       79.60       61.80     20.42 o 
   9  -4   8       94.82      115.12     23.87 o 
  10  -4   8       81.04       82.96     24.90 o 
  11  -4   8       88.62       81.91     34.74 o 
  -8  -3   8       74.81       53.84     22.90 o 
  -7  -3   8      135.25      144.43     24.66 o 
  -6  -3   8      332.09      366.28     30.38 o 
  -5  -3   8        4.07        0.00     18.90 o 
  -4  -3   8       12.14        0.00     24.43 o 
  -3  -3   8      626.83      606.15     37.68 o 
  -2  -3   8      332.02      300.21     25.28 o 
  -1  -3   8      125.45      130.93     26.64 o 
   0  -3   8      329.87      307.20     24.37 o 
   1  -3   8      310.58      298.32     24.63 o 
   2  -3   8      298.96      270.44     24.10 o 
   3  -3   8     2493.71     2467.04     64.34 o 
   4  -3   8      533.69      510.39     30.86 o 
   5  -3   8      106.54       88.21     18.75 o 
   6  -3   8      618.89      607.53     41.90 o 
   7  -3   8      239.45      242.34     24.36 o 
   8  -3   8      213.51      237.18     29.76 o 
   9  -3   8       20.49       50.46     20.79 o 
  10  -3   8      239.05      306.25     30.05 o 
  11  -3   8        0.01       35.85     30.64 o 
  -9  -2   8        6.75        0.00     32.52 o 
  -8  -2   8        0.44        4.52     27.64 o 
  -7  -2   8        2.83        4.87     27.83 o 
  -6  -2   8      122.87      167.93     24.18 o 
  -5  -2   8       18.76        1.56     18.36 o 
  -4  -2   8       22.97       26.76     17.30 o 
  -3  -2   8     1573.65     1814.68     54.47 o 
  -2  -2   8       54.46       56.50     19.08 o 
  -1  -2   8       16.40       29.36     17.29 o 
   0  -2   8      308.72      307.30     24.55 o 
   1  -2   8      117.68      120.59     20.15 o 
   2  -2   8        1.23        4.31     16.17 o 
   3  -2   8     1486.55     1479.07     48.06 o 
   4  -2   8      173.57      155.79     26.46 o 
   5  -2   8      109.40      153.35     24.00 o 
   6  -2   8      276.61      281.19     25.31 o 
   7  -2   8        9.60       32.29     16.92 o 
   8  -2   8        6.63       13.17     17.06 o 
   9  -2   8       34.37       48.30     19.86 o 
  10  -2   8      555.43      515.11     50.38 o 
  11  -2   8       89.01       89.25     33.88 o 
  12  -2   8        8.38        0.00     32.29 o 
  -9  -1   8        8.77        0.00     34.00 o 
  -8  -1   8      270.15      316.64     37.40 o 
  -7  -1   8       40.12       40.39     20.33 o 
  -6  -1   8       21.80       32.91     19.63 o 
  -5  -1   8       42.08       34.31     19.04 o 
  -4  -1   8      318.47      334.70     27.76 o 
  -3  -1   8      913.58      970.61     39.32 o 
  -2  -1   8      686.78      684.25     33.70 o 
  -1  -1   8        6.40       22.06     17.38 o 
   0  -1   8       99.55       83.77     18.28 o 
   1  -1   8        5.96       13.71     16.18 o 
   2  -1   8       36.46       25.27     15.64 o 
   3  -1   8       69.89       51.79     31.21 o 
   4  -1   8        5.87       13.49     15.29 o 
   5  -1   8        0.22        0.00     19.36 o 
   6  -1   8        0.00        9.74     16.84 o 
   7  -1   8      297.09      286.23     25.36 o 
   8  -1   8      359.48      297.14     25.07 o 
   9  -1   8       55.64       35.92     18.27 o 
  10  -1   8      239.48      236.34     39.33 o 
  11  -1   8       23.59       34.80     29.99 o 
  12  -1   8       53.16       48.32     35.77 o 
  -9   0   8      230.58      185.76     43.31 o 
  -8   0   8      177.07      249.43     33.59 o 
  -7   0   8        0.11        0.00     18.54 o 
  -6   0   8      332.99      362.16     29.32 o 
  -5   0   8      512.02      527.44     32.42 o 
  -4   0   8      936.55     1004.55     40.98 o 
  -3   0   8     1025.95     1068.36     63.82 o 
  -2   0   8        0.63        0.00     16.30 o 
  -1   0   8       72.32       89.54     20.21 o 
   0   0   8       43.58       43.41     18.19 o 
   1   0   8      898.73      942.92     34.44 o 
   2   0   8      143.26      149.13     18.63 o 
   3   0   8      603.36      579.72     36.86 o 
   4   0   8      189.42      171.85     22.19 o 
   5   0   8       12.62       15.20     16.29 o 
   6   0   8      155.76      154.08     19.91 o 
   7   0   8     1106.13     1095.38     40.24 o 
   8   0   8      367.51      391.59     36.22 o 
   9   0   8        1.24        8.35     27.63 o 
  10   0   8      542.03      546.68     49.46 o 
  11   0   8      199.47      211.95     39.97 o 
  12   0   8       82.13      115.19     66.80 o 
 -10   1   8       27.26       11.71     38.38 o 
  -9   1   8        0.07        0.00     78.86 o 
  -8   1   8        8.72       13.59     19.47 o 
  -7   1   8        7.49        0.00     18.04 o 
  -6   1   8      514.54      516.70     33.26 o 
  -5   1   8      147.40      113.55     21.63 o 
  -4   1   8       11.43       32.67     17.54 o 
  -3   1   8        0.38        0.00     17.03 o 
  -2   1   8        9.96       13.08     15.63 o 
  -1   1   8      136.50      143.06     18.15 o 
   0   1   8      929.25      874.19     33.32 o 
   1   1   8       44.18       45.71     14.60 o 
   2   1   8        3.93       16.84     22.13 o 
   3   1   8      362.00      385.59     57.04 o 
   4   1   8     1900.31     1964.30     52.48 o 
   5   1   8       77.15       57.67     15.41 o 
   6   1   8       34.98       35.24     15.29 o 
   7   1   8     1324.53     1288.10     43.51 o 
   8   1   8      188.01      178.31     22.44 o 
   9   1   8      197.83      174.81     24.28 o 
  10   1   8     1364.93     1378.90     69.36 o 
  11   1   8      493.20      526.14     90.01 o 
  12   1   8       45.67       63.32     36.60 o 
 -10   2   8       24.14       66.68     53.83 o 
  -9   2   8        0.01        0.00     52.80 o 
  -8   2   8      439.59      497.22     34.62 o 
  -7   2   8       16.34       32.19     19.81 o 
  -6   2   8       11.57        9.10     17.56 o 
  -5   2   8      319.50      362.48     33.58 o 
  -4   2   8       29.24        5.54     17.56 o 
  -3   2   8        7.39       12.04     15.25 o 
  -2   2   8      351.56      324.56     35.48 o 
  -1   2   8       59.61       62.55     14.63 o 
   0   2   8       82.93       79.82     14.75 o 
   1   2   8      178.71      180.58     17.50 o 
   2   2   8      656.63      558.88     31.76 o 
   3   2   8       60.98       58.78     22.02 o 
   4   2   8      708.15      712.28     29.80 o 
   5   2   8       74.97       52.48     15.03 o 
   6   2   8      135.24      137.06     31.39 o 
   7   2   8      964.60      821.14     34.41 o 
   8   2   8       43.06       44.82     17.07 o 
   9   2   8      300.80      289.24     23.90 o 
  10   2   8       57.72       62.44     60.70 o 
  11   2   8        4.15       15.07     28.61 o 
  12   2   8       15.26        0.00     27.68 o 
 -10   3   8       34.50       38.79     37.23 o 
  -9   3   8       10.20        0.00     27.15 o 
  -8   3   8       46.14       37.23     20.13 o 
  -7   3   8        9.20        1.78     29.08 o 
  -6   3   8        0.38        2.97     18.66 o 
  -5   3   8     1900.20     1850.56     55.46 o 
  -4   3   8      319.46      290.32     30.86 o 
  -3   3   8      704.03      723.10     31.19 o 
  -2   3   8      270.22      301.10     34.17 o 
  -1   3   8      113.15      111.15     14.99 o 
   0   3   8      466.79      509.54     23.68 o 
   1   3   8      628.72      653.09     39.76 o 
   2   3   8      726.75      686.13     26.63 o 
   3   3   8        1.52       10.48     11.52 o 
   4   3   8     1092.85     1098.52     35.65 o 
   5   3   8      210.16      231.72     52.67 o 
   6   3   8       13.11       21.59     23.08 o 
   7   3   8      349.96      344.50     31.16 o 
   8   3   8       32.24        5.84     33.77 o 
   9   3   8       14.76        0.00     36.63 o 
  10   3   8        0.32        0.00     28.12 o 
  11   3   8        0.02        0.00     29.70 o 
  12   3   8       52.20       76.02     33.76 o 
 -10   4   8       41.99       24.69     39.41 o 
  -9   4   8       14.48        0.00     18.22 o 
  -8   4   8        9.51       39.03     19.44 o 
  -7   4   8       10.17        0.70     17.78 o 
  -6   4   8      196.31      166.87     23.64 o 
  -5   4   8      774.29      806.04     41.44 o 
  -4   4   8       95.22      118.05     19.33 o 
  -3   4   8       69.77       67.71     16.17 o 
  -2   4   8       99.95       84.23     24.06 o 
  -1   4   8      329.73      366.47     19.12 o 
   0   4   8      651.78      568.65     33.39 o 
   1   4   8     1269.88     1215.44     71.32 o 
   2   4   8      809.98      809.40     30.79 o 
   3   4   8       46.58       44.72     15.39 o 
   4   4   8      217.33      227.79     19.69 o 
   5   4   8      173.24      178.41     18.43 o 
   6   4   8       14.36        0.00     13.80 o 
   7   4   8     1425.86     1309.96     42.82 o 
   8   4   8      293.65      308.08     41.54 o 
   9   4   8      969.66      907.02     57.99 o 
  10   4   8      369.24      420.15     46.96 o 
  11   4   8        0.03        0.00     32.99 o 
  12   4   8       11.42       34.30     35.76 o 
 -10   5   8       19.81       26.97     36.46 o 
  -9   5   8      101.18      103.46     22.90 o 
  -8   5   8      510.31      613.49     48.36 o 
  -7   5   8      130.83      134.92     23.51 o 
  -6   5   8      449.31      498.13     47.79 o 
  -5   5   8      781.85      760.06     37.00 o 
  -4   5   8       37.62       42.94     17.59 o 
  -3   5   8       17.52        4.95     14.31 o 
  -2   5   8      611.99      582.86     50.03 o 
  -1   5   8      966.51      984.66     44.61 o 
   0   5   8      364.68      319.11     27.90 o 
   1   5   8      382.17      393.90     17.84 o 
   2   5   8      124.19      134.70     14.68 o 
   3   5   8      465.39      420.18     30.04 o 
   4   5   8     1621.25     1590.76     44.47 o 
   5   5   8      415.28      479.20     26.37 o 
   6   5   8       36.75       34.30     16.04 o 
   7   5   8       43.59       35.07     15.81 o 
   8   5   8     1613.75     1565.65     56.27 o 
   9   5   8        9.80        3.99     27.96 o 
  10   5   8        4.70        0.00     37.03 o 
  11   5   8        5.60        2.68     34.03 o 
  12   5   8        1.67       25.78     36.26 o 
 -10   6   8      150.03      141.69     43.76 o 
  -9   6   8       28.97       27.64     28.90 o 
  -8   6   8       86.65       74.36     21.69 o 
  -7   6   8      371.97      413.16     30.54 o 
  -6   6   8      193.74      194.76     23.69 o 
  -5   6   8     3388.92     3209.67    136.04 o 
  -4   6   8      939.67      912.17     36.21 o 
  -3   6   8      368.13      373.99     21.96 o 
  -2   6   8      400.00      311.20     28.94 o 
  -1   6   8       84.49       87.45     22.57 o 
   0   6   8       46.60       53.60     39.44 o 
   1   6   8      850.77      794.22     39.98 o 
   2   6   8      268.25      280.47     57.08 o 
   3   6   8      133.91      153.84     17.32 o 
   4   6   8     1273.90     1226.84     39.60 o 
   5   6   8      848.52      825.87     33.89 o 
   6   6   8      774.92      795.13     34.44 o 
   7   6   8      438.22      433.88     28.03 o 
   8   6   8      111.97      140.49     22.54 o 
   9   6   8      126.24      155.71     35.63 o 
  10   6   8      179.02      221.13     60.85 o 
  11   6   8      418.13      401.80     50.76 o 
  12   6   8       27.84        0.00     35.07 o 
 -10   7   8      106.80      130.81     41.25 o 
  -9   7   8       33.77       51.48     28.48 o 
  -8   7   8       99.00       98.50     31.70 o 
  -7   7   8      909.21      936.27     63.15 o 
  -6   7   8      818.79      858.31     38.60 o 
  -5   7   8      388.47      378.19     47.12 o 
  -4   7   8      252.85      277.73     22.21 o 
  -3   7   8       62.71       81.56     15.63 o 
  -2   7   8      386.81      374.61     34.46 o 
  -1   7   8      287.47      251.97     27.61 o 
   0   7   8       56.05       39.44     19.63 o 
   1   7   8       93.12      115.07     23.29 o 
   2   7   8        5.64       21.85     13.78 o 
   3   7   8      355.54      368.46     23.20 o 
   4   7   8       86.67       51.28     17.01 o 
   5   7   8     2597.35     2492.68     63.95 o 
   6   7   8      389.96      374.33     26.72 o 
   7   7   8     1042.96      989.43     39.93 o 
   8   7   8      219.47      243.58     23.43 o 
   9   7   8      114.88      118.16     36.56 o 
  10   7   8       52.67       42.49     33.63 o 
  11   7   8      201.12      143.56     41.43 o 
  12   7   8       49.51       36.02     38.34 o 
 -10   8   8      220.87      236.30     42.37 o 
  -9   8   8      104.38      131.84     41.31 o 
  -8   8   8       81.60      114.37     23.07 o 
  -7   8   8       67.37       23.26     32.38 o 
  -6   8   8        0.53        3.03     17.44 o 
  -5   8   8      464.81      470.75     37.46 o 
  -4   8   8      128.39      146.00     29.24 o 
  -3   8   8       49.55       54.24     18.11 o 
  -2   8   8      705.94      669.12     43.86 o 
  -1   8   8       82.78       73.84     24.94 o 
   0   8   8       77.78      104.04     38.81 o 
   1   8   8      478.35      500.30     21.59 o 
   2   8   8       73.71       56.80     15.31 o 
   3   8   8        1.39       13.99     15.55 o 
   4   8   8      835.22      837.02     35.73 o 
   5   8   8     1377.96     1350.38     46.03 o 
   6   8   8       85.22       60.21     23.12 o 
   7   8   8      416.93      419.43     33.89 o 
   8   8   8      450.45      423.08     29.20 o 
   9   8   8       41.65       71.69     35.69 o 
  10   8   8      116.50      108.05     83.87 o 
  11   8   8      714.67      871.45    205.60 o 
 -10   9   8      100.24       10.98     50.56 o 
  -9   9   8        1.44        0.00     22.44 o 
  -8   9   8       10.98       28.27     19.59 o 
  -7   9   8        2.35       12.61     18.44 o 
  -6   9   8      486.15      557.69     97.67 o 
  -5   9   8      608.76      650.60     56.75 o 
  -4   9   8       46.39       64.10     21.80 o 
  -3   9   8       50.31       59.42     15.78 o 
  -2   9   8      104.04      114.63     22.93 o 
  -1   9   8       84.36       79.53     10.89 o 
   0   9   8       27.38       11.68     10.31 o 
   1   9   8      195.94      237.60     20.46 o 
   2   9   8        0.48        0.39     16.14 o 
   3   9   8      535.47      558.66     41.43 o 
   4   9   8       29.25       43.68     19.35 o 
   5   9   8      294.21      267.61     25.84 o 
   6   9   8        2.49       34.46     18.89 o 
   7   9   8      182.49      148.74     22.79 o 
   8   9   8      764.11      812.78     39.04 o 
   9   9   8       15.82       25.69     32.04 o 
  10   9   8       55.35       99.86     39.85 o 
  11   9   8      751.47      776.24     79.57 o 
  -9  10   8       10.56        0.00     25.23 o 
  -8  10   8       53.95       94.21     28.36 o 
  -7  10   8      416.34      375.67     62.90 o 
  -6  10   8        0.19        0.00     36.94 o 
  -5  10   8      146.93      158.67     21.16 o 
  -4  10   8      404.67      456.15     28.27 o 
  -3  10   8       12.82       20.67     17.65 o 
  -2  10   8       34.71       65.91     15.48 o 
  -1  10   8       88.47      105.26     27.86 o 
   0  10   8        0.01        0.00     26.54 o 
   1  10   8      426.35      453.92     31.08 o 
   2  10   8      214.98      226.90     22.83 o 
   3  10   8      756.96      799.64     37.68 o 
   4  10   8       19.45       61.00     19.70 o 
   5  10   8      839.21      718.25     42.02 o 
   6  10   8       24.47       13.86     18.93 o 
   7  10   8      534.93      479.65     32.76 o 
   8  10   8       93.75      130.45     33.12 o 
   9  10   8       19.75       11.81     35.41 o 
  10  10   8       83.81      121.06     41.28 o 
  -9  11   8      131.47      116.98     30.12 o 
  -8  11   8       25.90       12.71     36.91 o 
  -7  11   8      222.87      230.72     36.36 o 
  -6  11   8       45.76        7.62     31.51 o 
  -5  11   8      310.95      255.27     34.96 o 
  -4  11   8      489.93      477.71     43.99 o 
  -3  11   8       90.76       97.26     25.26 o 
  -2  11   8       48.52       34.47     15.95 o 
  -1  11   8      325.05      358.62     25.52 o 
   0  11   8       10.29        1.55     18.83 o 
   1  11   8      564.77      705.95     57.85 o 
   2  11   8       22.51        5.57     17.96 o 
   3  11   8        6.23        8.56     18.93 o 
   4  11   8       12.72       20.41     19.81 o 
   5  11   8      165.18      157.55     23.95 o 
   6  11   8       89.30       99.83     22.54 o 
   7  11   8        1.42        0.00     26.66 o 
   8  11   8      305.44      319.23     30.78 o 
   9  11   8        0.04        0.00     49.19 o 
  10  11   8        0.02        0.00     36.17 o 
  -8  12   8       10.64        0.00     25.55 o 
  -7  12   8      146.02      108.77     32.00 o 
  -6  12   8      187.47       92.57     32.55 o 
  -5  12   8      230.06      209.79     48.57 o 
  -4  12   8      198.69      231.02     36.14 o 
  -3  12   8      230.62      168.81     34.55 o 
  -2  12   8       54.28       78.27     35.49 o 
  -1  12   8      107.52      144.83     21.40 o 
   0  12   8        5.32        0.00     17.85 o 
   1  12   8      450.11      507.87     32.52 o 
   2  12   8      692.23      725.53     35.91 o 
   3  12   8       76.36       31.18     19.58 o 
   4  12   8       26.12       22.40     20.44 o 
   5  12   8      254.94      254.93     27.29 o 
   6  12   8        3.48        0.00     29.20 o 
   7  12   8        0.46        0.00     20.89 o 
   8  12   8      115.53      136.26     26.46 o 
   9  12   8       30.91        1.65     43.56 o 
  -8  13   8        1.59        0.00     26.87 o 
  -7  13   8      177.67      264.34     39.13 o 
  -6  13   8      176.35      213.76     44.06 o 
  -5  13   8        3.90       21.65     27.58 o 
  -4  13   8      133.48      250.49     50.51 o 
  -3  13   8       26.63        0.00     26.63 o 
  -2  13   8      248.90      325.93     77.86 o 
  -1  13   8       16.48       31.21     29.90 o 
   0  13   8      539.63      661.82     36.67 o 
   1  13   8       22.11       44.80     20.43 o 
   2  13   8      358.31      358.95     29.56 o 
   3  13   8      656.48      602.46     36.06 o 
   4  13   8       18.36        0.00     18.28 o 
   5  13   8       19.40        8.44     21.04 o 
   6  13   8      364.99      378.68     32.97 o 
   7  13   8        1.14        0.00     21.09 o 
   8  13   8      114.99      133.63    111.39 o 
  -7  14   8      271.52      275.80     43.42 o 
  -6  14   8       63.16        3.81     32.26 o 
  -5  14   8       56.11       35.62     30.88 o 
  -4  14   8      972.95      908.08     59.35 o 
  -3  14   8       50.52       78.52     35.65 o 
  -2  14   8      215.77      283.02     42.21 o 
  -1  14   8      312.21      297.70     43.14 o 
   0  14   8       34.16        0.00     44.36 o 
   1  14   8        6.99        4.31     21.17 o 
   2  14   8        2.57       16.30     29.99 o 
   3  14   8      154.56      207.72     45.23 o 
   4  14   8        8.17        0.00     20.61 o 
   5  14   8       10.71       24.64     21.83 o 
   6  14   8      172.68      155.42     33.83 o 
   7  14   8       37.03       60.89     25.41 o 
  -5  15   8      163.90      190.25     38.95 o 
  -4  15   8      237.88      182.95     39.83 o 
  -3  15   8       31.01       50.67     33.55 o 
  -2  15   8       45.06        0.00     55.40 o 
  -1  15   8      290.14      257.67     42.54 o 
   0  15   8      162.28      156.72     36.32 o 
   1  15   8        5.16        0.00     31.01 o 
   2  15   8      113.31      109.98     25.73 o 
   3  15   8       20.63        0.00     22.62 o 
   4  15   8        9.19       15.51     28.60 o 
   5  15   8      162.07      192.47     30.14 o 
   6  15   8       60.72       62.39     30.77 o 
  -4  16   8       17.03        0.00     32.40 o 
  -3  16   8        0.52        8.18     36.43 o 
  -2  16   8      134.40       20.80     42.32 o 
  -1  16   8      288.24      360.65     47.55 o 
   0  16   8       47.29       22.53     32.53 o 
   1  16   8       34.36       54.64     34.06 o 
   2  16   8       55.22       55.29     62.81 o 
   3  16   8       40.05       55.11     32.86 o 
   4  16   8       80.36       43.24     38.61 o 
   0  -8   9       42.01       53.64     58.42 o 
   1  -8   9        4.49        4.04     32.69 o 
   2  -8   9       58.34       75.77     36.73 o 
   3  -8   9      119.63       81.83     56.05 o 
   4  -8   9        2.11       38.54     33.27 o 
   5  -8   9       53.85       44.70     31.13 o 
  -3  -7   9       98.35      149.72     33.90 o 
  -2  -7   9      180.62      155.96     34.59 o 
  -1  -7   9       61.37       35.80     29.80 o 
   0  -7   9      164.97      350.04    134.92 o 
   1  -7   9       10.96        0.00     25.31 o 
   2  -7   9       43.92       87.96     33.79 o 
   3  -7   9       13.55        0.00     26.65 o 
   4  -7   9       23.43      101.18     34.85 o 
   5  -7   9       24.36       68.64     31.24 o 
   6  -7   9       16.51       55.07     42.06 o 
   7  -7   9        0.01       46.07     31.35 o 
  -4  -6   9       21.81       18.75     37.01 o 
  -3  -6   9      369.92      461.54     45.13 o 
  -2  -6   9        5.02        0.00     25.68 o 
  -1  -6   9       57.97       66.30     30.02 o 
   0  -6   9      124.92      113.04     31.32 o 
   1  -6   9       37.01       11.14     27.75 o 
   2  -6   9       41.38       60.17     27.54 o 
   3  -6   9       83.07      100.26     34.69 o 
   4  -6   9        6.09       25.06     27.66 o 
   5  -6   9        0.06        0.00     26.13 o 
   6  -6   9       27.00       41.82     29.71 o 
   7  -6   9      111.71      126.19     34.00 o 
   8  -6   9       44.63      122.16     35.81 o 
  -5  -5   9        7.97       55.32     29.42 o 
  -4  -5   9       42.86       26.65     27.41 o 
  -3  -5   9       75.98      121.65     31.81 o 
  -2  -5   9       91.55      105.50     29.07 o 
  -1  -5   9      182.15      129.86     31.70 o 
   0  -5   9      302.18      336.29     39.11 o 
   1  -5   9      106.73       82.36     28.08 o 
   2  -5   9        0.44        0.00     26.05 o 
   3  -5   9        6.45        7.14     45.66 o 
   4  -5   9        4.09       31.63     28.26 o 
   5  -5   9      198.78      188.43     32.93 o 
   6  -5   9       67.24      117.43     29.32 o 
   7  -5   9      141.93      193.15     35.19 o 
   8  -5   9       27.76       43.14     28.40 o 
   9  -5   9      105.83      155.50     79.12 o 
  -6  -4   9       91.59       91.45     29.74 o 
  -5  -4   9        0.21       15.22     25.13 o 
  -4  -4   9        2.33       46.64     29.48 o 
  -3  -4   9      103.94       95.67     46.99 o 
  -2  -4   9      123.62      147.46     47.98 o 
  -1  -4   9        0.01        0.00     24.13 o 
   0  -4   9      349.94      363.52     36.47 o 
   1  -4   9      175.10      190.10     31.45 o 
   2  -4   9       63.97       50.71     25.11 o 
   3  -4   9     1372.57     1394.40    159.11 o 
   4  -4   9      226.25      228.02     40.93 o 
   5  -4   9      145.85      149.64     28.00 o 
   6  -4   9      111.42      100.49     29.20 o 
   7  -4   9        0.02        0.00     23.49 o 
   8  -4   9       92.77      104.49     29.12 o 
   9  -4   9       34.26       63.79     31.79 o 
  10  -4   9      183.85      234.13     37.02 o 
  -7  -3   9        0.48        0.00     28.30 o 
  -6  -3   9       18.07       25.76     21.05 o 
  -5  -3   9      399.32      430.94     32.01 o 
  -4  -3   9       15.33       46.12     19.96 o 
  -3  -3   9      136.40      155.87     38.92 o 
  -2  -3   9      326.09      322.65     26.63 o 
  -1  -3   9        1.87        0.00     17.03 o 
   0  -3   9        5.68        6.91     18.42 o 
   1  -3   9      195.03      190.45     23.02 o 
   2  -3   9       57.42       19.74     19.27 o 
   3  -3   9     2150.04     2167.80     61.36 o 
   4  -3   9      769.72      811.64     51.06 o 
   5  -3   9        1.26        5.33     16.55 o 
   6  -3   9       11.93       43.95     21.50 o 
   7  -3   9       17.96        2.39     17.89 o 
   8  -3   9        2.07       11.55     18.39 o 
   9  -3   9      131.60      133.20     23.76 o 
  10  -3   9      106.97      138.78     26.36 o 
  11  -3   9       48.56       55.17     33.68 o 
  -8  -2   9      122.94      148.46     33.19 o 
  -7  -2   9       21.57       25.41     22.25 o 
  -6  -2   9        0.83        0.00     20.23 o 
  -5  -2   9      668.51      679.72     44.12 o 
  -4  -2   9       36.29       18.91     19.02 o 
  -3  -2   9      290.28      298.15     26.45 o 
  -2  -2   9      467.53      511.34     35.19 o 
  -1  -2   9      444.36      450.64     33.30 o 
   0  -2   9       40.57       52.85     19.65 o 
   1  -2   9     1583.94     1410.43     46.62 o 
   2  -2   9     5300.49     5250.15    146.16 o 
   3  -2   9      506.00      493.25     30.80 o 
   4  -2   9        0.04       33.96     19.67 o 
   5  -2   9        1.12        0.00     16.70 o 
   6  -2   9       16.74       28.47     17.42 o 
   7  -2   9       12.45       32.19     19.73 o 
   8  -2   9       39.47        0.00     25.85 o 
   9  -2   9      717.64      789.63     56.13 o 
  10  -2   9      132.00      191.44     28.50 o 
  11  -2   9       10.95        0.00     38.97 o 
  -8  -1   9      247.65      287.58     36.41 o 
  -7  -1   9      100.15       89.56     23.70 o 
  -6  -1   9       28.79       18.42     21.10 o 
  -5  -1   9      429.21      364.99     30.29 o 
  -4  -1   9        3.09        0.00     17.42 o 
  -3  -1   9       20.29       41.64     18.72 o 
  -2  -1   9      432.66      374.32     27.73 o 
  -1  -1   9        8.69       15.43     28.25 o 
   0  -1   9      926.89      959.58     39.06 o 
   1  -1   9       34.66       26.70     18.04 o 
   2  -1   9        0.98       10.60     17.41 o 
   3  -1   9     2469.30     2413.82     63.35 o 
   4  -1   9      124.41      107.69     24.61 o 
   5  -1   9      172.50      186.79     27.30 o 
   6  -1   9        8.67       24.40     17.70 o 
   7  -1   9        2.11        0.00     16.30 o 
   8  -1   9       31.02       41.63     18.53 o 
   9  -1   9      397.52      373.24     30.29 o 
  10  -1   9      252.99      318.40    109.63 o 
  11  -1   9        0.09       35.05     32.37 o 
  -9   0   9       51.18        0.00     39.97 o 
  -8   0   9       11.75        0.00     19.25 o 
  -7   0   9        8.56        0.00     19.29 o 
  -6   0   9       10.01       21.64     20.42 o 
  -5   0   9      116.38      118.19     23.09 o 
  -4   0   9      127.88      106.95     26.50 o 
  -3   0   9      157.99      161.60     22.55 o 
  -2   0   9      541.12      557.58     32.53 o 
  -1   0   9      285.45      284.52     24.76 o 
   0   0   9       14.19       26.02     17.72 o 
   1   0   9      515.47      523.70     29.51 o 
   2   0   9      567.42      489.17     28.61 o 
   3   0   9      228.29      222.34     22.29 o 
   4   0   9      231.77      241.14     28.24 o 
   5   0   9      115.49      128.55     19.70 o 
   6   0   9       36.89       18.19     17.16 o 
   7   0   9       44.20       64.80     19.05 o 
   8   0   9       70.37       69.26     19.18 o 
   9   0   9        8.13       12.67     17.47 o 
  10   0   9      275.34      288.26     41.52 o 
  11   0   9      106.06      166.85     38.05 o 
  12   0   9       23.21       60.24     35.60 o 
  -9   1   9        4.73        0.00     40.35 o 
  -8   1   9        5.02        0.00     19.23 o 
  -7   1   9       22.08        9.04     20.41 o 
  -6   1   9        6.55        0.00     18.41 o 
  -5   1   9       48.66       62.12     20.27 o 
  -4   1   9      179.10      165.75     22.59 o 
  -3   1   9        0.07        9.81     17.16 o 
  -2   1   9     1691.02     1702.68     52.01 o 
  -1   1   9       16.02       15.70     16.58 o 
   0   1   9      189.65      226.22     22.67 o 
   1   1   9      206.38      196.70     29.58 o 
   2   1   9       26.50       17.84     15.37 o 
   3   1   9      259.87      270.07     23.06 o 
   4   1   9       33.50       15.06     14.85 o 
   5   1   9      365.36      336.75     35.60 o 
   6   1   9       53.21       49.56     17.87 o 
   7   1   9       48.10       47.37     17.72 o 
   8   1   9        0.26       35.43     17.51 o 
   9   1   9      281.12      322.50     37.57 o 
  10   1   9      905.87     1073.56     91.21 o 
  11   1   9      245.43      249.89     42.23 o 
  12   1   9        9.87       17.78     32.64 o 
  -9   2   9      554.71      557.61     57.56 o 
  -8   2   9       20.25       42.08     25.75 o 
  -7   2   9       19.18        2.83     19.72 o 
  -6   2   9        1.99        0.00     19.67 o 
  -5   2   9        0.18       14.11     23.79 o 
  -4   2   9        2.12        5.65     18.03 o 
  -3   2   9      245.41      244.66     23.86 o 
  -2   2   9      882.71      862.24     35.51 o 
  -1   2   9     1006.46     1054.51     38.07 o 
   0   2   9       11.06       20.39     14.47 o 
   1   2   9     1280.87     1233.93     39.60 o 
   2   2   9     1407.69     1389.67     42.20 o 
   3   2   9      815.66      810.37     33.46 o 
   4   2   9      339.96      385.00     53.46 o 
   5   2   9        0.88        0.00     16.61 o 
   6   2   9      830.06      755.25     35.49 o 
   7   2   9       69.58       81.19     18.22 o 
   8   2   9      533.99      534.97     31.53 o 
   9   2   9      110.22       93.54     19.79 o 
  10   2   9        0.59       13.44     60.10 o 
  11   2   9      722.27      761.87     60.68 o 
  12   2   9      227.79      367.85     50.16 o 
 -10   3   9       11.82        0.00     35.80 o 
  -9   3   9      140.59      109.87     66.68 o 
  -8   3   9        8.09        0.00     19.76 o 
  -7   3   9        1.63        3.61     18.91 o 
  -6   3   9       17.35        0.00     23.82 o 
  -5   3   9      423.50      422.21     30.73 o 
  -4   3   9       18.06       32.80     19.67 o 
  -3   3   9      313.86      295.34     23.69 o 
  -2   3   9      561.50      558.15     29.03 o 
  -1   3   9      216.13      257.47     22.00 o 
   0   3   9        3.14        0.00     12.17 o 
   1   3   9      283.65      243.09     19.11 o 
   2   3   9       27.57       18.99     13.06 o 
   3   3   9     1288.51     1159.25     37.72 o 
   4   3   9      392.98      369.23     23.95 o 
   5   3   9      110.05      109.50     19.10 o 
   6   3   9      131.79      154.13     20.18 o 
   7   3   9      236.71      221.16     23.12 o 
   8   3   9        3.91       16.53     29.22 o 
   9   3   9      829.51      821.45     36.08 o 
  10   3   9     1072.25     1191.96     66.37 o 
  11   3   9       69.64       92.10     62.69 o 
  12   3   9        0.05       20.51     61.26 o 
 -10   4   9       34.39        0.00    123.87 o 
  -9   4   9      109.48      124.22     44.03 o 
  -8   4   9       86.83      140.68     25.96 o 
  -7   4   9      359.19      354.42     30.10 o 
  -6   4   9       76.35       82.37     21.31 o 
  -5   4   9     1155.08     1193.19     44.35 o 
  -4   4   9      268.47      262.55     24.44 o 
  -3   4   9     2186.17     2208.18     59.16 o 
  -2   4   9      354.00      317.23     40.24 o 
  -1   4   9      426.50      419.79     23.18 o 
   0   4   9      985.76      977.91     32.05 o 
   1   4   9     1082.71     1027.18     63.13 o 
   2   4   9      309.26      311.04     25.18 o 
   3   4   9      497.74      455.82     49.85 o 
   4   4   9     1330.36     1243.78     39.33 o 
   5   4   9       80.53       86.69     16.96 o 
   6   4   9      560.66      534.10     29.69 o 
   7   4   9      230.83      255.72     39.66 o 
   8   4   9      379.39      364.46     26.51 o 
   9   4   9      674.64      690.43     63.30 o 
  10   4   9      147.92      158.68     53.73 o 
  11   4   9      123.23      129.97     40.55 o 
  12   4   9        0.24        0.00     34.05 o 
 -10   5   9       28.16       16.37     81.02 o 
  -9   5   9      291.98      296.77     30.68 o 
  -8   5   9      248.83      300.73     30.29 o 
  -7   5   9      394.40      465.52     40.30 o 
  -6   5   9       69.47       43.78     20.59 o 
  -5   5   9      930.26      876.90     80.33 o 
  -4   5   9      563.64      559.91     31.58 o 
  -3   5   9       91.79       60.03     23.67 o 
  -2   5   9      171.02      175.30     15.84 o 
  -1   5   9     2187.79     1989.16    102.64 o 
   0   5   9      600.42      566.30     36.21 o 
   1   5   9     1413.78     1421.27     38.70 o 
   2   5   9       52.91       49.28     13.29 o 
   3   5   9      378.62      390.67     27.73 o 
   4   5   9     1119.26     1064.84     37.14 o 
   5   5   9      769.03      696.73     32.52 o 
   6   5   9      271.67      298.44     28.01 o 
   7   5   9     2790.41     2616.16    102.85 o 
   8   5   9        9.85        0.00     20.83 o 
   9   5   9        0.03        0.00     27.91 o 
  10   5   9       20.07       36.28     31.67 o 
  11   5   9      493.53      473.95     53.47 o 
  12   5   9        5.26        0.00     43.97 o 
 -10   6   9       79.82       90.05     42.20 o 
  -9   6   9       75.93      102.55     24.75 o 
  -8   6   9       37.39       51.11     21.99 o 
  -7   6   9      203.32      220.84     38.67 o 
  -6   6   9      364.16      400.40     43.35 o 
  -5   6   9      100.05       90.54     21.65 o 
  -4   6   9      784.60      641.56     31.31 o 
  -3   6   9      485.15      430.35     23.28 o 
  -2   6   9      721.46      768.61     43.45 o 
  -1   6   9      976.55      860.30     45.36 o 
   0   6   9        2.29       11.28     40.10 o 
   1   6   9      672.05      592.42     37.43 o 
   2   6   9      319.35      358.84     21.96 o 
   3   6   9       27.85       15.69     23.25 o 
   4   6   9       38.66       31.18     28.72 o 
   5   6   9      308.71      333.76     24.66 o 
   6   6   9      760.57      722.33     37.21 o 
   7   6   9      159.14      144.70     23.04 o 
   8   6   9      186.21      212.39     21.99 o 
   9   6   9      245.10      170.26     35.98 o 
  10   6   9       52.79       66.52     31.90 o 
  11   6   9      481.75      545.64     53.10 o 
  12   6   9        0.01       14.55     37.45 o 
 -10   7   9      155.15      177.66     61.91 o 
  -9   7   9        0.69        9.92     50.09 o 
  -8   7   9       20.44       48.51     30.64 o 
  -7   7   9      292.13      308.44     46.25 o 
  -6   7   9       13.40        0.00     17.39 o 
  -5   7   9      968.79      951.90     40.92 o 
  -4   7   9     1768.09     1776.40     50.70 o 
  -3   7   9      241.05      226.46     34.57 o 
  -2   7   9      110.85      107.34     24.62 o 
  -1   7   9      108.38       46.11     59.46 o 
   0   7   9      296.39      255.99     29.30 o 
   1   7   9      134.77      125.57     25.27 o 
   2   7   9      520.45      525.41     46.45 o 
   3   7   9      301.69      293.54     45.14 o 
   4   7   9       62.20       37.18     16.91 o 
   5   7   9       13.40       42.79     29.28 o 
   6   7   9      655.78      691.08     45.62 o 
   7   7   9       42.88       69.92     19.27 o 
   8   7   9       21.35       31.40     16.92 o 
   9   7   9      137.47      178.71     50.72 o 
  10   7   9       16.86        0.00     33.14 o 
  11   7   9      873.02      964.89    190.98 o 
  12   7   9       31.11       38.13     73.76 o 
  -9   8   9        6.89        0.00     22.50 o 
  -8   8   9       39.73       57.07     25.93 o 
  -7   8   9      117.49      150.33     44.34 o 
  -6   8   9       13.80        0.00     30.17 o 
  -5   8   9       18.03       10.82     18.32 o 
  -4   8   9     1683.93     1599.66     81.38 o 
  -3   8   9        0.28        0.00     20.75 o 
  -2   8   9       95.15      111.70     25.68 o 
  -1   8   9      515.40      452.04     38.81 o 
   0   8   9       26.69       19.72     21.07 o 
   1   8   9       30.73       12.04     20.56 o 
   2   8   9       12.77        0.00     21.45 o 
   3   8   9      107.16       95.62     17.38 o 
   4   8   9     1407.58     1356.50     43.83 o 
   5   8   9      118.93      100.70     20.80 o 
   6   8   9        6.37        0.00     17.06 o 
   7   8   9      293.60      263.05     25.30 o 
   8   8   9       16.02       22.85     17.03 o 
   9   8   9      524.37      570.88    133.85 o 
  10   8   9      194.37      151.61     39.60 o 
  11   8   9       18.32       32.08     36.37 o 
  -9   9   9       21.18       15.44     25.19 o 
  -8   9   9        0.05        0.00     27.25 o 
  -7   9   9        8.54        0.00     24.34 o 
  -6   9   9      120.76      101.06     27.19 o 
  -5   9   9      262.79      288.85     34.26 o 
  -4   9   9      434.01      399.37    121.85 o 
  -3   9   9       21.85       34.85     41.23 o 
  -2   9   9        0.17        0.00     22.94 o 
  -1   9   9       34.01       45.27     49.09 o 
   0   9   9       51.28       40.02     42.32 o 
   1   9   9      844.38      827.88     88.86 o 
   2   9   9     1323.91     1342.22     41.61 o 
   3   9   9      466.75      476.71     28.61 o 
   4   9   9     1152.22     1199.48     43.90 o 
   5   9   9       99.06       86.29     19.86 o 
   6   9   9       42.73       25.05     20.02 o 
   7   9   9      151.28      136.44     34.05 o 
   8   9   9       94.96      101.91     22.43 o 
   9   9   9      158.68      144.23     72.99 o 
  10   9   9        3.56        0.00     40.89 o 
  11   9   9      177.79      160.09     45.55 o 
  -9  10   9       22.27        8.73     27.37 o 
  -8  10   9       18.19        4.14     53.43 o 
  -7  10   9      234.23      258.21     35.39 o 
  -6  10   9      162.06      170.98     29.51 o 
  -5  10   9        4.93        3.26     30.64 o 
  -4  10   9       92.55       37.95     26.75 o 
  -3  10   9       26.30       56.47     28.35 o 
  -2  10   9      206.64      171.82     33.82 o 
  -1  10   9      766.77      747.27     48.73 o 
   0  10   9      204.90      252.22     73.80 o 
   1  10   9      281.68      282.47     26.07 o 
   2  10   9      961.99     1050.69     53.19 o 
   3  10   9     1008.65     1051.73     41.51 o 
   4  10   9      198.26      194.51     30.21 o 
   5  10   9      683.06      657.52     35.14 o 
   6  10   9      181.14      128.98     22.72 o 
   7  10   9      215.04      185.52     25.97 o 
   8  10   9       79.16       57.73     28.38 o 
   9  10   9        1.46        0.00     31.03 o 
  10  10   9      165.50      211.95     44.48 o 
  -8  11   9       16.20       27.43     39.96 o 
  -7  11   9       16.31        6.21     43.71 o 
  -6  11   9      228.00      192.99     32.97 o 
  -5  11   9       13.26       28.72     25.02 o 
  -4  11   9       78.92      112.88     31.58 o 
  -3  11   9       71.24       60.09     28.40 o 
  -2  11   9       31.56       33.30     26.34 o 
  -1  11   9     1531.15     1699.97     71.10 o 
   0  11   9      502.48      483.63     43.97 o 
   1  11   9      720.23      816.15     39.46 o 
   2  11   9       81.31       84.57     18.50 o 
   3  11   9     1856.74     1872.01     55.70 o 
   4  11   9      395.23      318.13     27.73 o 
   5  11   9      425.35      378.58     30.16 o 
   6  11   9        9.90        0.00     18.69 o 
   7  11   9       44.78       55.56     21.52 o 
   8  11   9        0.29        0.00     26.97 o 
   9  11   9      205.74      186.75     44.86 o 
  10  11   9        7.00        0.24     41.50 o 
  -8  12   9      114.86       74.73     29.10 o 
  -7  12   9        4.04       14.98     28.24 o 
  -6  12   9       24.81        6.11     26.08 o 
  -5  12   9        4.02        5.13     75.45 o 
  -4  12   9      278.39      239.62     36.53 o 
  -3  12   9       32.62        0.00     28.58 o 
  -2  12   9      256.44      252.90     36.99 o 
  -1  12   9      763.05      847.17     53.77 o 
   0  12   9        8.90        0.00     24.11 o 
   1  12   9        0.65       19.20     26.88 o 
   2  12   9      544.91      556.79     52.24 o 
   3  12   9       98.38       67.78     21.02 o 
   4  12   9      278.49      276.81     27.67 o 
   5  12   9        3.46        0.00     19.21 o 
   6  12   9        8.18        0.00     19.46 o 
   7  12   9       37.18       50.68     36.67 o 
   8  12   9       23.33        0.00     21.22 o 
   9  12   9       11.88        0.00     52.05 o 
  -7  13   9        0.49        0.00     28.78 o 
  -6  13   9       73.93       66.38     31.93 o 
  -5  13   9       68.49        0.00     47.27 o 
  -4  13   9      146.36      179.88     35.40 o 
  -3  13   9       31.52       51.02     61.94 o 
  -2  13   9       93.49       58.98     32.40 o 
  -1  13   9       75.68       68.78     52.57 o 
   0  13   9      857.05      954.87     59.53 o 
   1  13   9        8.85        0.00     23.70 o 
   2  13   9       12.86       17.55     38.53 o 
   3  13   9       31.71       18.00     20.12 o 
   4  13   9      169.53      101.26     24.03 o 
   5  13   9       81.46      123.30     28.51 o 
   6  13   9        2.85        0.00     20.89 o 
   7  13   9        1.74        0.00     24.99 o 
   8  13   9        0.70        0.00     37.56 o 
  -6  14   9       85.62       21.97     32.80 o 
  -5  14   9       15.37        0.00     29.35 o 
  -4  14   9       84.72      165.53     98.61 o 
  -3  14   9        0.96        0.00     32.06 o 
  -2  14   9      139.35      107.74     41.81 o 
  -1  14   9       81.51      117.29     36.17 o 
   0  14   9       14.98        0.00     30.46 o 
   1  14   9       16.64        0.00     36.47 o 
   2  14   9      167.64      125.81     32.74 o 
   3  14   9       24.42       26.40     25.83 o 
   4  14   9      115.40       82.40     23.75 o 
   5  14   9       99.80       92.31     24.78 o 
   6  14   9       81.28       85.36     26.12 o 
   7  14   9       24.76        7.47     24.38 o 
  -5  15   9       86.56       20.53     34.64 o 
  -4  15   9       98.58       83.12     38.54 o 
  -3  15   9       64.73       27.36     84.52 o 
  -2  15   9        7.01        0.00     31.72 o 
  -1  15   9      247.89      242.28     56.31 o 
   0  15   9      630.94      828.16     60.00 o 
   1  15   9        9.67        0.00     30.65 o 
   2  15   9      437.10      516.38     48.41 o 
   3  15   9       19.73       16.65     28.38 o 
   4  15   9       27.19        0.00     71.26 o 
   5  15   9      347.63      335.06     32.84 o 
   6  15   9        5.46        7.28     30.60 o 
  -3  16   9      159.29      165.08     42.17 o 
  -2  16   9      109.95       63.56     34.67 o 
  -1  16   9      115.88      137.72     40.06 o 
   0  16   9      165.98      163.66     37.92 o 
   1  16   9      172.79      185.72     48.58 o 
   2  16   9      655.95      687.31     82.09 o 
   3  16   9      116.53      135.32     35.37 o 
   4  16   9       52.20       14.12     34.30 o 
   0  -7  10       22.47       35.56     32.75 o 
   1  -7  10      108.51      138.80     64.99 o 
   2  -7  10       45.14       44.36     41.79 o 
   3  -7  10       12.34       16.15     35.76 o 
   4  -7  10       28.89        0.00     30.02 o 
  -2  -6  10        5.33        9.35     30.08 o 
  -1  -6  10        0.53        0.00     40.89 o 
   0  -6  10        0.21        3.85     27.93 o 
   1  -6  10       36.25       19.16     28.30 o 
   2  -6  10       10.10        0.00     28.30 o 
   3  -6  10       69.13       81.86     37.19 o 
   4  -6  10       50.37       88.82     32.80 o 
   5  -6  10        4.30        0.00     28.07 o 
   6  -6  10      130.52      178.67     49.53 o 
   7  -6  10        9.46       11.69     30.09 o 
  -4  -5  10       73.40       69.16     27.97 o 
  -3  -5  10       17.55        0.21     27.75 o 
  -2  -5  10        0.48       37.62     28.27 o 
  -1  -5  10        0.01        0.00     26.98 o 
   0  -5  10       24.78       40.95     27.48 o 
   1  -5  10       26.60       38.65     54.55 o 
   2  -5  10       27.65        3.00     27.39 o 
   3  -5  10       67.96       42.23     29.49 o 
   4  -5  10        2.47       27.01     33.44 o 
   5  -5  10       27.78        1.49     27.15 o 
   6  -5  10      255.28      344.80     43.70 o 
   7  -5  10       83.35       81.53     32.02 o 
   8  -5  10       33.58       42.34     31.29 o 
  -5  -4  10        1.15        0.00     26.33 o 
  -4  -4  10       35.73       38.74     28.86 o 
  -3  -4  10        5.93        0.00     25.40 o 
  -2  -4  10       92.94       93.21     30.10 o 
  -1  -4  10       37.51       27.54     27.67 o 
   0  -4  10        8.70        0.00     25.05 o 
   1  -4  10      482.13      433.61     81.15 o 
   2  -4  10       38.63       38.76     31.44 o 
   3  -4  10      207.88      246.14     59.92 o 
   4  -4  10        6.98        0.00     23.06 o 
   5  -4  10       86.57       52.50     28.51 o 
   6  -4  10      581.43      653.76     50.58 o 
   7  -4  10      164.50      232.46     53.23 o 
   8  -4  10       50.41       52.94     29.10 o 
   9  -4  10      308.91      382.25     59.96 o 
  -6  -3  10       21.23       39.15     37.73 o 
  -5  -3  10        1.19       19.15     26.12 o 
  -4  -3  10       13.09        0.00     25.62 o 
  -3  -3  10        3.20       39.63     30.64 o 
  -2  -3  10       14.38       24.75     25.38 o 
  -1  -3  10      325.40      304.92     36.88 o 
   0  -3  10       55.31       72.05     28.09 o 
   1  -3  10     1199.68     1240.02     60.63 o 
   2  -3  10        0.05        0.00     23.60 o 
   3  -3  10      143.33      159.00     29.88 o 
   4  -3  10      459.87      418.39     39.98 o 
   5  -3  10      147.33      149.40     31.02 o 
   6  -3  10      547.77      534.47     51.21 o 
   7  -3  10       62.20       21.06     25.69 o 
   8  -3  10      128.38      141.62     55.24 o 
   9  -3  10      151.23      188.42     33.95 o 
  10  -3  10       30.95       53.12     29.23 o 
  -7  -2  10       18.14        1.05     36.98 o 
  -6  -2  10       66.12       93.74     24.26 o 
  -5  -2  10       33.84       10.06     20.70 o 
  -4  -2  10       14.89        0.00     24.86 o 
  -3  -2  10      141.55       91.95     31.55 o 
  -2  -2  10       67.43       35.82     19.97 o 
  -1  -2  10      217.56      218.98     24.58 o 
   0  -2  10      433.86      397.51     31.39 o 
   1  -2  10      889.54      876.19     38.72 o 
   2  -2  10      501.11      510.66     31.78 o 
   3  -2  10      231.38      275.20     35.79 o 
   4  -2  10      482.99      454.43     30.09 o 
   5  -2  10      232.72      238.19     25.90 o 
   6  -2  10      171.66      178.59     23.57 o 
   7  -2  10       17.90        0.00     38.89 o 
   8  -2  10       53.35       34.74     20.78 o 
   9  -2  10      233.78      234.33     26.85 o 
  10  -2  10       47.95       73.46     26.57 o 
  -7  -1  10       73.12       77.74     44.12 o 
  -6  -1  10      186.63      162.36     26.41 o 
  -5  -1  10        2.25        0.00     19.82 o 
  -4  -1  10        0.03        0.00     17.64 o 
  -3  -1  10      324.51      394.10     48.71 o 
  -2  -1  10      105.07      141.36     23.25 o 
  -1  -1  10       39.27       55.01     19.74 o 
   0  -1  10      183.56      219.09     35.61 o 
   1  -1  10      480.66      487.03     31.33 o 
   2  -1  10      860.12      758.38     36.87 o 
   3  -1  10      104.81      132.53     21.23 o 
   4  -1  10      180.25      185.89     23.88 o 
   5  -1  10       10.84       18.42     23.72 o 
   6  -1  10        1.88        5.21     17.16 o 
   7  -1  10      616.80      580.78     35.00 o 
   8  -1  10       28.29       44.14     19.97 o 
   9  -1  10       49.06       56.12     21.13 o 
  10  -1  10      111.08      100.15     34.29 o 
  11  -1  10        1.87        0.00     30.01 o 
  -8   0  10       76.44      113.68     26.93 o 
  -7   0  10        6.48        0.00     30.99 o 
  -6   0  10      337.24      374.46     36.08 o 
  -5   0  10       13.25       12.46     20.47 o 
  -4   0  10       64.60      104.67     21.62 o 
  -3   0  10       72.11       55.88     19.34 o 
  -2   0  10       99.04       72.57     20.29 o 
  -1   0  10        5.23       15.11     28.34 o 
   0   0  10       33.39       51.24     20.59 o 
   1   0  10      340.76      354.94     44.76 o 
   2   0  10       82.39       90.95     25.96 o 
   3   0  10      205.34      209.72     23.58 o 
   4   0  10        8.06       10.68     18.17 o 
   5   0  10        0.19       10.52     16.35 o 
   6   0  10      123.17      113.42     20.19 o 
   7   0  10      853.47      882.81     39.29 o 
   8   0  10       96.94       99.82     33.34 o 
   9   0  10        3.13        0.00     17.48 o 
  10   0  10      374.03      363.50     56.26 o 
  11   0  10       17.57       40.16     31.43 o 
  -8   1  10       23.08        0.00     26.69 o 
  -7   1  10        1.50        0.00     19.81 o 
  -6   1  10       94.45       79.94     32.54 o 
  -5   1  10        0.88        0.00     18.37 o 
  -4   1  10       46.47       15.97     17.75 o 
  -3   1  10       69.19       70.82     19.86 o 
  -2   1  10       59.95       48.35     24.24 o 
  -1   1  10       27.31       29.80     18.11 o 
   0   1  10        0.99       10.21     18.02 o 
   1   1  10      663.77      661.71     34.76 o 
   2   1  10       17.49       12.60     18.02 o 
   3   1  10       19.59       11.42     16.97 o 
   4   1  10      909.44      885.11     38.34 o 
   5   1  10        4.56        6.93     15.85 o 
   6   1  10      545.06      552.96     32.13 o 
   7   1  10      101.39       88.88     27.97 o 
   8   1  10      120.88       98.29     21.46 o 
   9   1  10      473.16      431.67     43.58 o 
  10   1  10       29.48       21.86     29.75 o 
  11   1  10      185.51      193.75     39.43 o 
  -9   2  10      274.11      299.18     50.63 o 
  -8   2  10      287.62      360.53     50.49 o 
  -7   2  10        2.73        0.00     31.73 o 
  -6   2  10        0.03        0.00     20.53 o 
  -5   2  10       54.12       50.24     20.22 o 
  -4   2  10      180.43      151.33     23.14 o 
  -3   2  10      340.21      376.24     28.70 o 
  -2   2  10      662.90      738.03     36.43 o 
  -1   2  10      575.12      630.35     31.73 o 
   0   2  10       40.72       57.94     17.88 o 
   1   2  10     1094.88     1064.33     39.26 o 
   2   2  10      353.57      378.73     26.19 o 
   3   2  10      192.68      212.89     22.39 o 
   4   2  10     1530.32     1472.79     46.88 o 
   5   2  10      209.00      213.16     22.61 o 
   6   2  10       76.24       85.50     19.41 o 
   7   2  10      344.55      415.26     29.02 o 
   8   2  10       31.79       51.31     18.27 o 
   9   2  10      248.15      241.12     35.79 o 
  10   2  10        5.53        0.00     31.88 o 
  11   2  10       19.42       40.52     63.39 o 
  12   2  10        0.35        0.00     34.07 o 
  -9   3  10      105.08       43.31     68.39 o 
  -8   3  10       40.43       63.44     28.85 o 
  -7   3  10       62.51       44.06     22.84 o 
  -6   3  10        2.73        0.00     19.38 o 
  -5   3  10       18.70       11.83     19.45 o 
  -4   3  10       85.82       75.31     20.38 o 
  -3   3  10     1714.41     1766.44     59.20 o 
  -2   3  10      357.83      356.80     26.60 o 
  -1   3  10     1054.21     1103.08     39.00 o 
   0   3  10        1.50        0.00     14.52 o 
   1   3  10        2.30        0.00     16.25 o 
   2   3  10      397.62      424.82     25.82 o 
   3   3  10       39.99       25.91     20.41 o 
   4   3  10      485.22      518.81     28.99 o 
   5   3  10        6.38       31.15     16.35 o 
   6   3  10       47.46       58.59     17.91 o 
   7   3  10       67.55       28.60     17.58 o 
   8   3  10      410.52      427.63     41.17 o 
   9   3  10      335.01      365.44     27.71 o 
  10   3  10      274.42      263.00     41.07 o 
  11   3  10      237.68      277.19     43.99 o 
  12   3  10       12.35       17.26     34.43 o 
  -9   4  10       62.23      106.30     35.41 o 
  -8   4  10        0.63        0.00     26.90 o 
  -7   4  10       53.03       38.95     36.30 o 
  -6   4  10        0.02        0.81     19.15 o 
  -5   4  10      364.40      327.59     29.04 o 
  -4   4  10      470.43      500.75     30.49 o 
  -3   4  10     1717.60     1760.18     53.10 o 
  -2   4  10     1748.61     1786.49     50.29 o 
  -1   4  10      173.56      193.72     19.08 o 
   0   4  10       65.98       55.57     14.06 o 
   1   4  10        2.43        0.00     11.98 o 
   2   4  10      275.85      317.18     26.74 o 
   3   4  10       88.83       79.02     16.32 o 
   4   4  10       17.29        0.00     14.19 o 
   5   4  10      215.61      203.53     24.24 o 
   6   4  10       20.73       21.94     16.59 o 
   7   4  10      863.77      855.42     47.16 o 
   8   4  10      154.52      161.73     21.28 o 
   9   4  10       70.22       59.63     18.55 o 
  10   4  10      629.37      612.17     58.04 o 
  11   4  10      100.58      131.62     41.08 o 
  12   4  10      454.89      497.78     67.04 o 
  -9   5  10       57.89       62.40     51.36 o 
  -8   5  10        0.31        0.00     44.08 o 
  -7   5  10       11.87        0.00     20.13 o 
  -6   5  10        6.22        7.08     20.54 o 
  -5   5  10     2807.96     2860.75     74.47 o 
  -4   5  10       80.32       56.66     19.17 o 
  -3   5  10      114.47      111.59     18.13 o 
  -2   5  10      556.82      596.66     27.47 o 
  -1   5  10      321.43      312.34     18.52 o 
   0   5  10      154.63      152.46     19.42 o 
   1   5  10        0.07        0.00     10.75 o 
   2   5  10      239.54      201.79     29.93 o 
   3   5  10       89.45       64.63     16.22 o 
   4   5  10        0.84        0.00     15.51 o 
   5   5  10     1425.04     1424.88     45.83 o 
   6   5  10      258.21      232.85     26.79 o 
   7   5  10      221.03      227.61     23.11 o 
   8   5  10      406.44      419.07     28.97 o 
   9   5  10       46.60       43.75     17.89 o 
  10   5  10       22.74        0.00     30.57 o 
  11   5  10       24.35       34.95     30.66 o 
  12   5  10        2.70       39.59     46.52 o 
  -9   6  10        9.66       18.45     25.26 o 
  -8   6  10       24.72        0.00     23.90 o 
  -7   6  10      185.04      183.17     32.29 o 
  -6   6  10      469.27      483.81     33.67 o 
  -5   6  10      146.20      159.94     22.77 o 
  -4   6  10       66.63       53.78     21.44 o 
  -3   6  10      151.47      183.44     23.41 o 
  -2   6  10      262.06      231.79     37.91 o 
  -1   6  10      599.04      660.48     43.14 o 
   0   6  10        9.91       23.70     23.76 o 
   1   6  10       15.56        0.00     20.57 o 
   2   6  10      879.90      952.14     35.31 o 
   3   6  10       43.56       63.52     16.69 o 
   4   6  10      512.62      499.53     31.34 o 
   5   6  10     2282.36     2309.26     61.64 o 
   6   6  10      107.44       85.01     19.69 o 
   7   6  10       29.26       19.63     16.55 o 
   8   6  10      377.26      384.24     27.53 o 
   9   6  10        0.71        0.00     29.74 o 
  10   6  10      302.76      345.17     45.93 o 
  11   6  10       66.17       81.53     39.25 o 
  12   6  10        6.76       11.00     33.92 o 
  -9   7  10      121.14      172.94     51.15 o 
  -8   7  10      185.21      226.67     54.27 o 
  -7   7  10       40.20        0.00     33.83 o 
  -6   7  10       46.55       52.36     26.34 o 
  -5   7  10       20.75        3.15     28.27 o 
  -4   7  10       16.19       17.14     22.44 o 
  -3   7  10       98.83      102.65     56.21 o 
  -2   7  10       61.56       44.73     26.04 o 
  -1   7  10      267.94      256.21     32.38 o 
   0   7  10       48.43       21.45     22.14 o 
   1   7  10        0.09        0.00     28.85 o 
   2   7  10     1498.36     1381.03     39.81 o 
   3   7  10        0.30        8.41     23.78 o 
   4   7  10      735.70      725.56     36.28 o 
   5   7  10        4.22        0.00     17.02 o 
   6   7  10      248.42      235.86     36.11 o 
   7   7  10     1252.06     1264.21     64.39 o 
   8   7  10      599.85      585.13     33.06 o 
   9   7  10      250.23      175.24     36.89 o 
  10   7  10      268.91      313.02     45.48 o 
  11   7  10       11.39       24.06     34.88 o 
  -9   8  10       95.91      110.37     30.92 o 
  -8   8  10      157.00      195.71     33.73 o 
  -7   8  10        6.21        0.00     22.90 o 
  -6   8  10      690.18      654.86     46.09 o 
  -5   8  10      146.89      118.65     28.67 o 
  -4   8  10      167.65      174.66     31.15 o 
  -3   8  10       31.66       52.63     25.75 o 
  -2   8  10       15.75        2.43     22.52 o 
  -1   8  10      170.16      166.76     31.16 o 
   0   8  10       96.79       80.41     27.58 o 
   1   8  10      839.15      789.77     67.04 o 
   2   8  10      218.12      173.32     30.29 o 
   3   8  10      468.88      455.10     29.07 o 
   4   8  10      916.84      873.21     36.38 o 
   5   8  10      127.28      120.80     21.01 o 
   6   8  10      195.31      210.91     24.34 o 
   7   8  10      602.64      648.79     36.18 o 
   8   8  10      697.27      651.36     35.84 o 
   9   8  10        4.90        0.00     29.22 o 
  10   8  10       52.27       32.07     34.88 o 
  11   8  10       21.99       10.06     59.63 o 
  -9   9  10        0.12        0.00     27.32 o 
  -8   9  10       82.88       58.68     28.90 o 
  -7   9  10        9.13       36.73     26.19 o 
  -6   9  10      149.63      129.02     29.42 o 
  -5   9  10      582.02      632.87     68.89 o 
  -4   9  10      406.93      416.43     59.88 o 
  -3   9  10       23.22        0.00     21.74 o 
  -2   9  10       20.74       19.73     22.69 o 
  -1   9  10      991.71      952.71     98.40 o 
   0   9  10      115.04       68.80     26.48 o 
   1   9  10      570.26      513.71     41.42 o 
   2   9  10      852.45      857.34     48.54 o 
   3   9  10      322.81      304.01     24.54 o 
   4   9  10       68.94       74.94     19.91 o 
   5   9  10     1296.61     1159.19     43.73 o 
   6   9  10      937.70      842.91     38.95 o 
   7   9  10        0.61        0.00     17.13 o 
   8   9  10      126.59      167.88     24.47 o 
   9   9  10      155.69      164.90     41.59 o 
  10   9  10      227.41      296.38     50.34 o 
  11   9  10       65.91       69.69     39.61 o 
  -8  10  10        1.39        0.00     24.83 o 
  -7  10  10      264.42      308.16     42.25 o 
  -6  10  10      153.41      117.80     57.53 o 
  -5  10  10      407.87      272.59     62.72 o 
  -4  10  10        0.00       15.03     24.88 o 
  -3  10  10        8.17       48.92     32.38 o 
  -2  10  10      201.15       96.71     45.71 o 
  -1  10  10     1158.68     1132.21     58.83 o 
   0  10  10     1118.96     1039.92     54.86 o 
   1  10  10       20.51       40.93     26.37 o 
   2  10  10        3.42        0.00     23.64 o 
   3  10  10       28.99       17.29     23.10 o 
   4  10  10        2.00        7.50     19.22 o 
   5  10  10      320.00      312.33     27.60 o 
   6  10  10        0.84       26.72     19.38 o 
   7  10  10      243.04      237.49     26.88 o 
   8  10  10      394.46      373.73     31.90 o 
   9  10  10       54.16        0.00     35.95 o 
  10  10  10       41.96       15.50     36.02 o 
  -8  11  10        0.91        2.08     25.72 o 
  -7  11  10       12.13        0.00     24.27 o 
  -6  11  10       16.59       27.00     35.87 o 
  -5  11  10      100.78       92.15     29.98 o 
  -4  11  10      229.15      275.61     96.95 o 
  -3  11  10       84.93       89.79     45.17 o 
  -2  11  10       49.17       61.43     36.80 o 
  -1  11  10       32.20       12.53     43.98 o 
   0  11  10      429.40      414.08     41.82 o 
   1  11  10       26.18       62.90     25.78 o 
   2  11  10      445.91      461.82    127.08 o 
   3  11  10      121.81      145.27     29.35 o 
   4  11  10        4.25        0.00     21.78 o 
   5  11  10      972.14      845.74     40.32 o 
   6  11  10       11.98        7.22     19.65 o 
   7  11  10        8.24        0.00     36.52 o 
   8  11  10      103.91      141.04     25.62 o 
   9  11  10      101.87       85.79     49.88 o 
  10  11  10       13.53        0.00     44.65 o 
  -7  12  10       87.54       61.61     32.90 o 
  -6  12  10        7.91        0.00     26.30 o 
  -5  12  10       36.96       21.31     36.00 o 
  -4  12  10      147.76      107.73     32.92 o 
  -3  12  10       61.41       55.16     29.32 o 
  -2  12  10        2.82        3.46     31.05 o 
  -1  12  10      402.32      342.36     41.23 o 
   0  12  10      167.55      134.70     30.93 o 
   1  12  10     1350.40     1407.67    146.25 o 
   2  12  10        0.07        0.00     28.52 o 
   3  12  10      544.53      449.55     64.02 o 
   4  12  10       29.47        0.00     25.68 o 
   5  12  10       24.72        0.00     21.79 o 
   6  12  10      177.00      163.64     26.11 o 
   7  12  10        2.42        0.00     19.52 o 
   8  12  10      208.70      214.28     28.97 o 
   9  12  10        9.86        0.00     32.24 o 
  -7  13  10      277.11      349.70     44.38 o 
  -6  13  10       32.42       38.61     31.03 o 
  -5  13  10       42.24       54.23     32.10 o 
  -4  13  10      270.17      261.08     41.90 o 
  -3  13  10       27.01       39.20     36.33 o 
  -2  13  10      321.66      252.20     37.89 o 
  -1  13  10       56.39       38.50     29.75 o 
   0  13  10      424.34      361.46     40.03 o 
   1  13  10       34.84       14.85     29.03 o 
   2  13  10      597.65      576.56     46.02 o 
   3  13  10      304.93      287.69     37.64 o 
   4  13  10        0.77       19.97     26.95 o 
   5  13  10      165.60      131.22     32.72 o 
   6  13  10       63.79       31.97     22.67 o 
   7  13  10        6.94       12.98     28.59 o 
   8  13  10       22.59        4.37     34.25 o 
  -6  14  10       12.07        0.00     26.46 o 
  -5  14  10        0.86        0.00     30.68 o 
  -4  14  10      180.05      203.03     55.93 o 
  -3  14  10      179.69      188.00     39.95 o 
  -2  14  10        1.82        0.00     30.55 o 
  -1  14  10       33.37       57.07     31.81 o 
   0  14  10       10.48        0.00     31.24 o 
   1  14  10      153.98       83.95     34.10 o 
   2  14  10       88.37      100.26     44.31 o 
   3  14  10       94.05       61.37     37.77 o 
   4  14  10        7.67       12.59     27.15 o 
   5  14  10      246.29      200.30     36.23 o 
   6  14  10      198.52      162.84     37.17 o 
   7  14  10       48.12        0.00     23.37 o 
  -5  15  10       86.60        0.00     38.38 o 
  -4  15  10       21.17       12.49     31.82 o 
  -3  15  10      234.30      204.06     42.51 o 
  -2  15  10       11.52        0.00     38.25 o 
  -1  15  10      559.77      521.96     52.02 o 
   0  15  10      228.41      239.40     39.18 o 
   1  15  10        0.44        0.00     27.92 o 
   2  15  10       88.09      100.12     33.87 o 
   3  15  10      307.17      326.04     43.75 o 
   4  15  10        5.55        0.00     27.35 o 
   5  15  10        7.91       19.09     28.66 o 
   6  15  10      180.46      204.60     79.90 o 
  -3  16  10       45.81       12.01     50.88 o 
  -2  16  10        0.75       10.89     33.49 o 
  -1  16  10       32.28       11.83     35.40 o 
   0  16  10      650.38      610.39     53.41 o 
   1  16  10      114.05      149.20     37.84 o 
   2  16  10      127.33      193.55     39.54 o 
   3  16  10      167.08      128.17     39.12 o 
   4  16  10        0.00        0.00     29.46 o 
   1  -6  11       32.76       31.55     30.94 o 
   2  -6  11      175.55      220.91     41.39 o 
   3  -6  11       30.03        0.00     30.62 o 
   4  -6  11       61.69       49.35     40.77 o 
  -2  -5  11        8.28       12.55     27.82 o 
  -1  -5  11        0.12       33.41     29.63 o 
   0  -5  11       65.83       57.91     40.34 o 
   1  -5  11       22.50       18.36     27.35 o 
   2  -5  11        0.01        0.00     24.34 o 
   3  -5  11       23.95       14.06     28.68 o 
   4  -5  11       19.50        0.00     27.80 o 
   5  -5  11        0.64        0.00     28.21 o 
   6  -5  11        9.91       33.07     30.04 o 
  -3  -4  11       97.81      149.36     43.59 o 
  -2  -4  11       31.72        9.79     25.99 o 
  -1  -4  11        2.86       14.11     28.31 o 
   0  -4  11       43.34       86.60     29.79 o 
   1  -4  11       72.53      113.26     29.94 o 
   2  -4  11       30.47       41.47     27.89 o 
   3  -4  11        3.76        0.00     26.35 o 
   4  -4  11       10.05       29.26     26.97 o 
   5  -4  11       15.03       17.81     27.91 o 
   6  -4  11      229.43      302.28     39.58 o 
   7  -4  11      626.67      686.20     86.54 o 
   8  -4  11      144.56      128.68     33.26 o 
  -5  -3  11       29.71       57.48     29.82 o 
  -4  -3  11        0.02       17.91     25.58 o 
  -3  -3  11       28.52       35.56     28.55 o 
  -2  -3  11       59.74       68.40     28.98 o 
  -1  -3  11       15.75        5.86     25.97 o 
   0  -3  11      151.23      118.80     30.40 o 
   1  -3  11        7.12        3.26     46.34 o 
   2  -3  11       28.17        0.00     24.08 o 
   3  -3  11      956.80     1063.08    129.39 o 
   4  -3  11       48.51       69.22     26.48 o 
   5  -3  11      220.89      257.50     37.56 o 
   6  -3  11      203.21      191.75     33.86 o 
   7  -3  11      440.92      394.27     77.54 o 
   8  -3  11      116.04      119.13     31.23 o 
   9  -3  11        3.17        9.15     43.48 o 
  -5  -2  11       96.11       69.61     25.14 o 
  -4  -2  11        3.88       20.11     21.03 o 
  -3  -2  11      622.92      675.82    148.44 o 
  -2  -2  11       59.62       29.32     23.47 o 
  -1  -2  11       11.47        3.95     27.54 o 
   0  -2  11      154.92      130.27     29.32 o 
   1  -2  11        0.68        0.00     23.30 o 
   2  -2  11     1428.00     1418.51     63.35 o 
   3  -2  11      353.86      379.17     41.42 o 
   4  -2  11       15.60       60.59     28.72 o 
   5  -2  11      529.81      531.31     43.13 o 
   6  -2  11      150.47      152.15     31.00 o 
   7  -2  11      196.50      196.41     26.35 o 
   8  -2  11       17.69       38.76     20.40 o 
   9  -2  11        0.28        0.00     19.91 o 
  10  -2  11      122.92      150.30     27.77 o 
  -6  -1  11       18.72        0.00     22.17 o 
  -5  -1  11      175.51      280.44     36.87 o 
  -4  -1  11        6.50        0.00     19.44 o 
  -3  -1  11      853.26      805.88     40.19 o 
  -2  -1  11      141.26      195.03     25.37 o 
  -1  -1  11       92.48      116.45     35.42 o 
   0  -1  11       61.15       54.89     21.34 o 
   1  -1  11        8.84        0.00     18.22 o 
   2  -1  11      228.74      229.89     30.82 o 
   3  -1  11        0.91        6.23     17.95 o 
   4  -1  11      418.58      475.99     68.61 o 
   5  -1  11       22.50       33.35     20.59 o 
   6  -1  11       39.15       55.04     20.92 o 
   7  -1  11       42.29       20.84     18.93 o 
   8  -1  11      166.46      142.67     28.56 o 
   9  -1  11        7.98        4.28     29.83 o 
  10  -1  11      254.83      330.62     33.96 o 
  -7   0  11       26.14        1.36     23.68 o 
  -6   0  11      108.50      171.34     43.80 o 
  -5   0  11      364.53      369.34     67.19 o 
  -4   0  11        5.55        0.00     18.49 o 
  -3   0  11        0.04        0.00     18.54 o 
  -2   0  11       94.87      102.04     21.90 o 
  -1   0  11       16.67        0.00     18.74 o 
   0   0  11        1.91       11.55     18.76 o 
   1   0  11       66.78       60.09     20.63 o 
   2   0  11       70.95       31.84     18.87 o 
   3   0  11      665.21      623.57     34.75 o 
   4   0  11      131.25      147.40     22.04 o 
   5   0  11       62.43       72.83     21.30 o 
   6   0  11        0.21        0.00     17.11 o 
   7   0  11      177.79      189.14     24.64 o 
   8   0  11      437.72      480.96     34.34 o 
   9   0  11       19.08        1.49     19.10 o 
  10   0  11      766.66      813.92     60.61 o 
  11   0  11      247.95      277.83     46.64 o 
  -7   1  11        2.23        0.00     45.22 o 
  -6   1  11      113.56      120.42     25.34 o 
  -5   1  11        2.01        0.00     19.70 o 
  -4   1  11        3.01        0.00     22.98 o 
  -3   1  11      191.95      242.90     32.28 o 
  -2   1  11        0.05        0.00     17.66 o 
  -1   1  11       73.44       46.04     30.15 o 
   0   1  11       46.65       72.35     27.74 o 
   1   1  11      196.31      214.10     24.40 o 
   2   1  11      499.93      472.03     36.57 o 
   3   1  11      109.51      151.32     22.04 o 
   4   1  11        7.41        0.00     16.77 o 
   5   1  11      381.07      376.70     28.33 o 
   6   1  11        8.40        0.00     16.28 o 
   7   1  11      114.10       66.14     20.25 o 
   8   1  11      285.04      315.53     28.74 o 
   9   1  11        7.83       16.90     21.05 o 
  10   1  11      302.85      370.91     54.63 o 
  11   1  11       57.11       65.71     35.27 o 
  -8   2  11       35.93       19.50     34.33 o 
  -7   2  11        5.81        0.00     27.32 o 
  -6   2  11       38.31       33.08     25.83 o 
  -5   2  11       53.64       55.40     21.62 o 
  -4   2  11       29.93       18.74     19.29 o 
  -3   2  11       74.23       25.62     18.77 o 
  -2   2  11       78.57       56.95     18.50 o 
  -1   2  11       56.21       92.96     23.25 o 
   0   2  11      279.03      297.06     27.14 o 
   1   2  11      223.47      172.84     23.19 o 
   2   2  11       65.17       40.03     18.45 o 
   3   2  11      122.89      117.70     21.43 o 
   4   2  11       21.36        0.00     16.92 o 
   5   2  11      145.91      151.64     21.62 o 
   6   2  11      111.35      108.48     19.80 o 
   7   2  11     1167.80     1176.18     45.14 o 
   8   2  11       82.78       89.81     20.58 o 
   9   2  11        0.61        8.90     19.71 o 
  10   2  11        0.10       54.72     30.57 o 
  11   2  11      109.50      126.85     36.59 o 
  -8   3  11       60.23       46.94     25.71 o 
  -7   3  11       37.16       59.00     23.47 o 
  -6   3  11       18.27       18.64     34.09 o 
  -5   3  11      560.60      644.65     40.07 o 
  -4   3  11      204.55      203.43     24.93 o 
  -3   3  11        3.15        5.46     16.71 o 
  -2   3  11        4.19       29.48     17.72 o 
  -1   3  11       19.69       20.18     19.18 o 
   0   3  11      208.11      178.28     21.19 o 
   1   3  11      873.10      904.49     37.93 o 
   2   3  11      466.42      435.70     30.26 o 
   3   3  11      117.42      103.86     19.70 o 
   4   3  11      201.70      190.18     22.63 o 
   5   3  11       30.34       21.84     16.46 o 
   6   3  11      339.29      333.84     26.47 o 
   7   3  11     1004.59      974.68     40.70 o 
   8   3  11       94.59      105.09     20.92 o 
   9   3  11       21.07       52.22     19.67 o 
  10   3  11        9.63       36.48     34.01 o 
  11   3  11       88.79       75.50     34.80 o 
  -8   4  11       29.74        0.00     56.03 o 
  -7   4  11       53.22       63.74     27.02 o 
  -6   4  11       23.20       11.35     21.29 o 
  -5   4  11     1150.39     1266.39     47.23 o 
  -4   4  11      288.92      286.71     26.21 o 
  -3   4  11        0.07        0.00     18.28 o 
  -2   4  11      321.95      366.01     26.15 o 
  -1   4  11     1458.67     1509.79     47.11 o 
   0   4  11        1.48       25.78     15.30 o 
   1   4  11     1030.17     1044.37     37.68 o 
   2   4  11      149.98      140.39     19.11 o 
   3   4  11      237.78      227.49     33.91 o 
   4   4  11      187.89      140.31     21.17 o 
   5   4  11       94.27       97.16     19.02 o 
   6   4  11      214.26      201.22     22.44 o 
   7   4  11       32.55       20.81     20.72 o 
   8   4  11      212.62      258.62     25.86 o 
   9   4  11       34.01       20.18     18.48 o 
  10   4  11        5.32       40.51     31.70 o 
  11   4  11       79.18      146.95     57.48 o 
  -8   5  11       19.52       22.36     58.10 o 
  -7   5  11      427.38      438.36     67.73 o 
  -6   5  11       29.77       41.07     26.06 o 
  -5   5  11     2106.46     2263.87     83.08 o 
  -4   5  11       46.40       30.86     26.13 o 
  -3   5  11       71.42       88.68     18.82 o 
  -2   5  11       30.80       38.72     20.08 o 
  -1   5  11      398.74      394.21     48.60 o 
   0   5  11       97.76       81.81     13.82 o 
   1   5  11       40.50       37.05     13.44 o 
   2   5  11      216.73      214.96     23.26 o 
   3   5  11      125.55      108.25     25.74 o 
   4   5  11      332.49      314.62     24.48 o 
   5   5  11        0.44        0.00     16.68 o 
   6   5  11       32.51       29.43     18.03 o 
   7   5  11       94.33       74.10     19.05 o 
   8   5  11     1192.66     1173.05     44.95 o 
   9   5  11       17.64       19.44     19.57 o 
  10   5  11       32.04       35.37     30.82 o 
  11   5  11       16.05       52.49     35.05 o 
  -8   6  11        0.20        0.00     38.22 o 
  -7   6  11      265.95      310.60     38.05 o 
  -6   6  11      130.03      104.48     29.56 o 
  -5   6  11      987.27     1143.82     86.11 o 
  -4   6  11     1536.28     1486.97     82.22 o 
  -3   6  11      235.37      266.34     34.55 o 
  -2   6  11       44.71       86.07     27.81 o 
  -1   6  11        0.03       50.17     25.42 o 
   0   6  11      281.75      262.03     33.85 o 
   1   6  11      115.68       88.97     30.73 o 
   2   6  11        2.81       24.34     18.47 o 
   3   6  11       39.54       69.50     20.99 o 
   4   6  11       22.21        2.07     16.75 o 
   5   6  11        6.57        4.73     16.09 o 
   6   6  11      390.75      408.06     28.59 o 
   7   6  11       61.17       71.13     25.89 o 
   8   6  11      371.18      392.15     29.58 o 
   9   6  11        0.77        0.00     21.34 o 
  10   6  11       95.41      107.81     34.51 o 
  11   6  11      385.20      421.41     51.73 o 
  -8   7  11       71.70       62.13     43.00 o 
  -7   7  11      126.99      180.92     34.99 o 
  -6   7  11       23.25       32.55     24.36 o 
  -5   7  11      242.72      311.85     39.13 o 
  -4   7  11       43.18       83.74     28.62 o 
  -3   7  11        0.59        0.00     26.80 o 
  -2   7  11      253.53      245.32     33.22 o 
  -1   7  11        8.28       19.73     35.84 o 
   0   7  11      288.45      280.62     34.34 o 
   1   7  11      214.82      187.55     30.14 o 
   2   7  11      102.00      100.87     26.61 o 
   3   7  11      373.86      400.93     27.61 o 
   4   7  11      360.30      389.24     31.77 o 
   5   7  11        2.18        0.00     19.01 o 
   6   7  11      342.04      323.37     27.18 o 
   7   7  11      879.19      858.49     39.16 o 
   8   7  11      342.59      355.43     28.84 o 
   9   7  11      352.05      281.40     45.65 o 
  10   7  11       87.82       53.70     36.16 o 
  11   7  11      228.60      270.03     48.09 o 
  -8   8  11       50.49       62.80     30.49 o 
  -7   8  11        8.14        0.00     26.91 o 
  -6   8  11       91.28      125.62     30.24 o 
  -5   8  11      201.62      168.70     30.90 o 
  -4   8  11       12.50       19.91     33.31 o 
  -3   8  11      402.66      348.33     49.10 o 
  -2   8  11      582.38      560.48     45.08 o 
  -1   8  11       18.07        0.00     33.86 o 
   0   8  11      192.70      200.11     30.68 o 
   1   8  11        1.15       18.49     22.48 o 
   2   8  11       18.75       14.67     23.25 o 
   3   8  11       83.52       53.00     24.81 o 
   4   8  11      616.52      505.66     56.98 o 
   5   8  11     1785.35     1699.17     52.62 o 
   6   8  11      109.76      118.04     22.01 o 
   7   8  11       84.37       90.11     21.00 o 
   8   8  11      134.10      169.40     42.21 o 
   9   8  11       97.82      111.58     37.87 o 
  10   8  11        4.47        4.85     34.32 o 
  11   8  11      458.29      493.23     57.26 o 
  -8   9  11        8.98       24.85     27.13 o 
  -7   9  11       34.33       18.53     26.68 o 
  -6   9  11      103.41      125.73     47.55 o 
  -5   9  11       18.20       13.33     25.08 o 
  -4   9  11        0.08        1.66     35.11 o 
  -3   9  11       53.93        8.41     22.77 o 
  -2   9  11      253.52      250.90     34.06 o 
  -1   9  11        8.12        0.00     24.78 o 
   0   9  11       61.72       36.95     25.35 o 
   1   9  11        4.97        0.00     22.86 o 
   2   9  11      116.32      112.72     58.49 o 
   3   9  11      623.16      586.51     44.16 o 
   4   9  11       41.27       33.85     18.44 o 
   5   9  11     1198.94     1121.94     42.85 o 
   6   9  11        7.90        0.58     17.41 o 
   7   9  11       33.39        1.27     19.64 o 
   8   9  11        0.10        0.00     17.19 o 
   9   9  11        0.75        9.12     34.99 o 
  10   9  11        3.19       17.08     33.30 o 
  -8  10  11       54.15       50.74     29.93 o 
  -7  10  11      344.06      347.75     40.45 o 
  -6  10  11       63.01       70.26     27.19 o 
  -5  10  11      261.58      187.39     33.98 o 
  -4  10  11      288.00      233.95     36.38 o 
  -3  10  11      146.39      110.60     29.15 o 
  -2  10  11       91.10       52.13     27.66 o 
  -1  10  11       39.17       59.74     37.01 o 
   0  10  11       62.32       40.72     29.25 o 
   1  10  11      189.42      166.42     30.39 o 
   2  10  11       59.26       13.25     23.34 o 
   3  10  11      580.40      515.67     43.08 o 
   4  10  11        2.29       24.06     29.60 o 
   5  10  11      753.50      714.35     36.57 o 
   6  10  11       45.68       66.89     24.18 o 
   7  10  11      656.38      607.34     36.53 o 
   8  10  11        8.75       23.78     20.53 o 
   9  10  11      340.08      364.52     49.52 o 
  10  10  11       69.00       41.07     40.16 o 
  -7  11  11      655.93      632.54     55.12 o 
  -6  11  11       27.33       15.49     26.67 o 
  -5  11  11        0.53       19.64     29.61 o 
  -4  11  11      698.33      619.20    152.21 o 
  -3  11  11       73.23       57.23     38.30 o 
  -2  11  11      210.00      202.78     33.46 o 
  -1  11  11       56.63       38.96     27.68 o 
   0  11  11      260.17      243.14     35.21 o 
   1  11  11      691.70      548.02     44.60 o 
   2  11  11      290.68      284.29     35.36 o 
   3  11  11       50.85       36.73     31.73 o 
   4  11  11      670.28      614.90     46.42 o 
   5  11  11        5.54        0.00     45.01 o 
   6  11  11      942.03      930.76     43.89 o 
   7  11  11       48.39       21.13     36.77 o 
   8  11  11      180.74      160.29     65.63 o 
   9  11  11      223.57      255.23     48.08 o 
  -7  12  11       41.76       20.60     29.74 o 
  -6  12  11      525.51      513.04     48.43 o 
  -5  12  11       72.04       57.49     29.97 o 
  -4  12  11      206.16      228.31     49.46 o 
  -3  12  11       16.11        0.00     28.31 o 
  -2  12  11       23.23       12.02     28.37 o 
  -1  12  11       83.03       67.46     31.90 o 
   0  12  11      185.84      210.56     56.22 o 
   1  12  11      255.16      271.67     41.22 o 
   2  12  11      219.71      232.33     49.70 o 
   3  12  11       15.64        0.00     25.08 o 
   4  12  11       11.02        0.00     31.23 o 
   5  12  11       44.97        9.22     24.75 o 
   6  12  11        3.29        0.00     22.81 o 
   7  12  11       27.35        0.00     22.25 o 
   8  12  11      260.01      320.38     31.71 o 
   9  12  11      112.69       63.91     43.29 o 
  -6  13  11       86.18       92.53     34.35 o 
  -5  13  11        2.30        0.00     30.90 o 
  -4  13  11      309.00      277.52     42.96 o 
  -3  13  11      119.03       78.04     31.00 o 
  -2  13  11        8.27        0.00     23.91 o 
  -1  13  11      200.67      236.25     38.95 o 
   0  13  11       11.61       52.96     29.88 o 
   1  13  11      120.71       73.39     29.47 o 
   2  13  11       19.93       83.36     30.31 o 
   3  13  11       35.09       23.58     25.99 o 
   4  13  11        4.59       29.08     26.63 o 
   5  13  11      285.65      263.49     36.10 o 
   6  13  11      188.61      167.83     38.89 o 
   7  13  11        5.06        5.53     23.38 o 
   8  13  11      226.27      255.84     56.07 o 
  -5  14  11        3.63        2.12     32.69 o 
  -4  14  11      645.13      705.79     60.05 o 
  -3  14  11        0.78        0.00     53.89 o 
  -2  14  11       10.14        3.80     32.67 o 
  -1  14  11       46.16       26.68     40.02 o 
   0  14  11      249.41      248.26     42.65 o 
   1  14  11       58.05       49.23     33.76 o 
   2  14  11      327.54      333.48     45.31 o 
   3  14  11       56.61       70.38     28.73 o 
   4  14  11       36.50        0.00     26.13 o 
   5  14  11       39.13       42.16     29.60 o 
   6  14  11      278.27      250.11     35.87 o 
   7  14  11       42.41       49.98     38.16 o 
  -4  15  11      257.26      293.93     74.64 o 
  -3  15  11       55.10       53.52     34.84 o 
  -2  15  11      293.43      266.31     46.33 o 
  -1  15  11       12.16       15.11     31.76 o 
   0  15  11        0.02        0.00     30.03 o 
   1  15  11        0.01        0.00     29.97 o 
   2  15  11      182.34      169.59     34.15 o 
   3  15  11       30.44       35.88     28.89 o 
   4  15  11       17.68        0.00     47.51 o 
   5  15  11        0.16        0.00     51.79 o 
  -2  16  11        4.55       21.61     33.06 o 
  -1  16  11      241.14      278.08     45.16 o 
   0  16  11       22.85       57.00     72.60 o 
   1  16  11       60.47       39.61     71.73 o 
   2  16  11        9.93        6.10     31.63 o 
   3  16  11       44.61       43.00     33.26 o 
  -1  -4  12        4.30       19.52     29.35 o 
   0  -4  12       61.65       87.07     31.83 o 
   1  -4  12        2.85        0.00     26.65 o 
   2  -4  12       46.54       12.79     27.16 o 
   3  -4  12      275.28      284.95     40.91 o 
   4  -4  12      203.06      205.13     35.76 o 
   5  -4  12       58.81       95.82     33.93 o 
   6  -4  12        3.22       31.99     29.00 o 
  -3  -3  12       78.48       46.17     28.90 o 
  -2  -3  12      138.52      116.53     33.39 o 
  -1  -3  12        3.43        0.00     30.14 o 
   0  -3  12       36.75       67.60     30.60 o 
   1  -3  12       10.65       23.82     27.16 o 
   2  -3  12      122.76      100.31     32.09 o 
   3  -3  12     2327.26     2731.85     99.11 o 
   4  -3  12      218.95      215.14     35.79 o 
   5  -3  12       13.96       44.20     28.45 o 
   6  -3  12        6.83       38.23     28.82 o 
   7  -3  12       16.03       43.47     28.28 o 
  -4  -2  12        2.34       10.14     40.02 o 
  -3  -2  12      153.16      162.40     33.06 o 
  -2  -2  12      272.68      321.28     39.71 o 
  -1  -2  12        9.05       15.46     26.45 o 
   0  -2  12        6.14        0.00     39.45 o 
   1  -2  12      690.92      869.68     95.37 o 
   2  -2  12        1.55       23.27     26.91 o 
   3  -2  12      548.55      493.41     44.80 o 
   4  -2  12      160.27      132.39     30.47 o 
   5  -2  12       39.55       14.76     26.49 o 
   6  -2  12       41.56       58.00     28.99 o 
   7  -2  12      123.62      152.02     31.83 o 
   8  -2  12       37.58       51.95     28.23 o 
  -5  -1  12      139.56      122.87     26.57 o 
  -4  -1  12        0.04        0.00     20.33 o 
  -3  -1  12      110.98      118.75     25.41 o 
  -2  -1  12      484.27      641.09     62.90 o 
  -1  -1  12       52.50       52.65     22.39 o 
   0  -1  12       30.72       15.99     40.79 o 
   1  -1  12       26.43       34.04     25.89 o 
   2  -1  12       15.01        0.00     19.14 o 
   3  -1  12      120.04      137.46     24.36 o 
   4  -1  12        6.93        1.82     20.44 o 
   5  -1  12        5.24        7.21     20.78 o 
   6  -1  12        3.74       58.53     22.22 o 
   7  -1  12        4.49        0.00     24.89 o 
   8  -1  12      122.73      172.19     26.55 o 
   9  -1  12       56.78       48.99     22.34 o 
  -6   0  12       32.71       16.91     28.66 o 
  -5   0  12      136.07      183.15     33.08 o 
  -4   0  12       42.69        3.31     20.32 o 
  -3   0  12        1.88        0.00     20.82 o 
  -2   0  12      214.30      231.53     27.24 o 
  -1   0  12       32.64        8.92     20.62 o 
   0   0  12        7.83        7.39     20.12 o 
   1   0  12       46.69       32.46     20.40 o 
   2   0  12       68.96       68.42     22.76 o 
   3   0  12       18.60       14.58     20.09 o 
   4   0  12       16.49       10.65     19.35 o 
   5   0  12        8.20        0.00     18.65 o 
   6   0  12       16.08       62.97     21.28 o 
   7   0  12      211.01      201.45     26.00 o 
   8   0  12      280.11      319.54     30.40 o 
   9   0  12       47.47       20.92     24.56 o 
  10   0  12      330.36      381.59     48.03 o 
  -6   1  12       12.10        0.00     21.36 o 
  -5   1  12       27.74       17.41     21.58 o 
  -4   1  12        5.25        0.00     37.31 o 
  -3   1  12        9.08        0.00     19.41 o 
  -2   1  12      112.91      115.44     23.37 o 
  -1   1  12       24.45       22.00     24.58 o 
   0   1  12       15.07        0.00     17.85 o 
   1   1  12      353.07      398.65     31.35 o 
   2   1  12       69.54       35.89     19.67 o 
   3   1  12      108.45      131.22     22.33 o 
   4   1  12       14.51       19.46     17.94 o 
   5   1  12       35.78       46.79     20.11 o 
   6   1  12        0.20        6.62     18.41 o 
   7   1  12       95.15       98.75     26.81 o 
   8   1  12       40.57       60.43     21.84 o 
   9   1  12       12.53       50.49     21.92 o 
  10   1  12      117.20       89.31     34.83 o 
  -7   2  12        1.07        0.00     26.79 o 
  -6   2  12       72.82       76.67     24.76 o 
  -5   2  12       74.26       52.35     37.96 o 
  -4   2  12      157.27      147.85     24.20 o 
  -3   2  12        0.43        0.00     23.46 o 
  -2   2  12      173.72      203.06     42.66 o 
  -1   2  12        3.60        3.03     18.26 o 
   0   2  12       41.66       27.25     25.48 o 
   1   2  12      301.63      329.81     28.04 o 
   2   2  12       30.42       51.90     19.28 o 
   3   2  12      132.21      225.40     24.31 o 
   4   2  12      448.18      442.96     34.56 o 
   5   2  12       49.15       72.15     20.46 o 
   6   2  12      193.76      234.13     25.04 o 
   7   2  12       42.90       17.68     22.00 o 
   8   2  12      149.99      170.18     24.44 o 
   9   2  12        1.72        0.00     19.90 o 
  10   2  12      147.03      161.43     37.30 o 
  -7   3  12        1.33        0.00     26.34 o 
  -6   3  12       25.38       97.32     32.00 o 
  -5   3  12      557.49      714.60     80.40 o 
  -4   3  12      269.58      296.19     27.87 o 
  -3   3  12        0.55        0.00     17.38 o 
  -2   3  12      438.54      482.15     32.25 o 
  -1   3  12       65.80       70.86     18.95 o 
   0   3  12        3.31       16.22     21.00 o 
   1   3  12      670.22      731.47     36.35 o 
   2   3  12       41.80       18.18     17.27 o 
   3   3  12       55.48       43.03     33.46 o 
   4   3  12      397.18      339.47     27.10 o 
   5   3  12       33.63       77.59     28.10 o 
   6   3  12       56.33       39.10     19.07 o 
   7   3  12       13.79       12.79     18.00 o 
   8   3  12       27.27       40.80     19.60 o 
   9   3  12       39.20       75.76     21.85 o 
  10   3  12      751.43      778.51    147.16 o 
  11   3  12       16.91        0.00     53.01 o 
  -7   4  12      138.69      174.51     36.57 o 
  -6   4  12      192.91      180.43     34.73 o 
  -5   4  12      342.26      383.79     42.20 o 
  -4   4  12      132.04      111.96     29.26 o 
  -3   4  12       22.76       59.21     28.54 o 
  -2   4  12      101.28      112.89     21.07 o 
  -1   4  12       59.29       82.22     18.31 o 
   0   4  12      409.88      393.18     26.77 o 
   1   4  12     1832.91     1884.68     54.74 o 
   2   4  12       52.19       49.71     16.91 o 
   3   4  12      117.61      149.02     21.80 o 
   4   4  12      315.93      300.45     27.60 o 
   5   4  12      345.20      394.24     29.14 o 
   6   4  12        0.53       12.78     17.57 o 
   7   4  12      138.89      139.90     28.55 o 
   8   4  12        3.85        6.21     17.73 o 
   9   4  12        0.17        0.00     18.03 o 
  10   4  12      130.01      105.16     35.27 o 
  11   4  12      505.60      633.27     59.05 o 
  -7   5  12      217.03      131.91     38.60 o 
  -6   5  12        0.40        0.00     31.73 o 
  -5   5  12      196.66      233.57     36.25 o 
  -4   5  12      246.11      204.22     33.21 o 
  -3   5  12       24.74       26.20     24.12 o 
  -2   5  12       49.35       71.51     27.96 o 
  -1   5  12      378.81      346.06     39.17 o 
   0   5  12       20.13        0.00     27.93 o 
   1   5  12      792.19      817.58     47.81 o 
   2   5  12      269.76      278.20     22.02 o 
   3   5  12       14.10        0.36     15.46 o 
   4   5  12      368.44      319.52     34.16 o 
   5   5  12       61.84       42.98     18.71 o 
   6   5  12       40.84       26.09     17.46 o 
   7   5  12      650.86      679.26     56.73 o 
   8   5  12      391.00      401.83     47.55 o 
   9   5  12       39.16       41.90     20.01 o 
  10   5  12      131.92      157.81     36.83 o 
  11   5  12       64.83      121.51     37.58 o 
  -7   6  12      134.44      214.28     39.15 o 
  -6   6  12      112.55      135.19     42.36 o 
  -5   6  12        0.77        9.49     24.27 o 
  -4   6  12      358.48      367.72     54.72 o 
  -3   6  12       52.36       57.34     26.59 o 
  -2   6  12       10.23        6.32     30.52 o 
  -1   6  12      495.15      555.02     46.60 o 
   0   6  12        0.44        0.00     26.48 o 
   1   6  12      397.92      296.46     35.98 o 
   2   6  12      211.10      181.97     30.78 o 
   3   6  12      226.13      251.53     22.45 o 
   4   6  12      214.16      208.24     22.04 o 
   5   6  12       25.97       51.42     18.81 o 
   6   6  12     1119.05     1140.43     43.31 o 
   7   6  12      353.52      372.39     29.53 o 
   8   6  12       55.22       53.76     19.84 o 
   9   6  12       16.65       21.00     18.80 o 
  10   6  12       63.79       80.48     34.46 o 
  11   6  12       30.92       44.27     47.91 o 
  -7   7  12       13.59        0.00     25.30 o 
  -6   7  12      405.37      342.16     41.66 o 
  -5   7  12      205.42      209.06     36.90 o 
  -4   7  12       65.21       90.77     29.42 o 
  -3   7  12      145.58      130.39     31.90 o 
  -2   7  12        0.24        0.00     23.65 o 
  -1   7  12       52.85       63.68     39.89 o 
   0   7  12       12.71       14.35     26.65 o 
   1   7  12      392.94      344.00     83.13 o 
   2   7  12        6.99       22.20     31.38 o 
   3   7  12        5.94       15.13     22.70 o 
   4   7  12      255.32      281.90     27.09 o 
   5   7  12      242.93      301.79     35.43 o 
   6   7  12      172.26      159.63     22.46 o 
   7   7  12       47.49       31.06     18.20 o 
   8   7  12       59.00       64.59     21.29 o 
   9   7  12      137.06      122.35     63.39 o 
  10   7  12       25.90       16.08     31.36 o 
  -7   8  12        0.69        5.26     27.35 o 
  -6   8  12       33.64       23.22     27.30 o 
  -5   8  12      147.00       94.84     31.61 o 
  -4   8  12      527.64      456.08     43.30 o 
  -3   8  12      276.18      264.38     40.33 o 
  -2   8  12       30.52        2.26     23.51 o 
  -1   8  12      538.23      497.23     43.46 o 
   0   8  12       65.29       64.85     31.46 o 
   1   8  12       33.09       23.78     24.76 o 
   2   8  12      186.85      178.27     31.34 o 
   3   8  12      133.88      120.62     30.24 o 
   4   8  12     1131.44     1190.63     57.83 o 
   5   8  12       47.90       79.67     20.40 o 
   6   8  12      412.31      389.41     54.51 o 
   7   8  12        3.15       29.52     18.93 o 
   8   8  12       11.90        6.64     19.45 o 
   9   8  12      453.65      434.14     57.16 o 
  10   8  12       44.48       95.04     38.22 o 
  -7   9  12      106.02      118.40     33.21 o 
  -6   9  12        0.36        0.00     25.35 o 
  -5   9  12        7.91        0.00     26.48 o 
  -4   9  12      666.48      707.25     59.32 o 
  -3   9  12        6.75        0.00     22.81 o 
  -2   9  12        8.72        6.97     23.29 o 
  -1   9  12       11.52       60.43     36.08 o 
   0   9  12      295.29      256.92     38.78 o 
   1   9  12      222.56      258.65     34.11 o 
   2   9  12     1412.03     1349.46     62.63 o 
   3   9  12       18.96       15.26     25.00 o 
   4   9  12       43.41       33.50     25.97 o 
   5   9  12       24.65       39.21     23.86 o 
   6   9  12        6.30       26.52     20.22 o 
   7   9  12        0.98        0.00     19.32 o 
   8   9  12       50.34       45.39     21.80 o 
   9   9  12      286.25      331.45     47.41 o 
  10   9  12      129.25      128.90     41.05 o 
  -7  10  12      326.31      380.30     44.19 o 
  -6  10  12       95.73       95.25     70.81 o 
  -5  10  12       29.71       12.53     26.67 o 
  -4  10  12      533.19      464.41     70.46 o 
  -3  10  12       20.50        8.76     25.63 o 
  -2  10  12       95.77       66.57     29.57 o 
  -1  10  12       87.63       93.28     27.81 o 
   0  10  12       46.07        0.00     34.36 o 
   1  10  12      397.06      394.81     58.88 o 
   2  10  12      676.77      589.00     46.41 o 
   3  10  12      674.49      690.77     47.14 o 
   4  10  12      107.50       94.04     27.67 o 
   5  10  12        0.06       12.89     24.44 o 
   6  10  12       28.67       56.92     25.06 o 
   7  10  12        4.27        6.76     19.82 o 
   8  10  12        7.45        0.00     20.13 o 
   9  10  12      107.94       91.68     40.56 o 
  -7  11  12       19.08       77.87     32.32 o 
  -6  11  12       24.39        0.00     65.26 o 
  -5  11  12       97.46       86.92     45.69 o 
  -4  11  12      142.54      127.52     38.26 o 
  -3  11  12       19.61       29.74     25.70 o 
  -2  11  12      550.08      535.82     49.32 o 
  -1  11  12      383.17      325.88     40.92 o 
   0  11  12     1548.83     1516.95    191.02 o 
   1  11  12        3.49        7.33     25.97 o 
   2  11  12      376.50      309.97     38.32 o 
   3  11  12       19.70       24.15     27.46 o 
   4  11  12       53.20       30.25     29.87 o 
   5  11  12       16.18       34.02     25.85 o 
   6  11  12       69.72       58.41     30.87 o 
   7  11  12        1.46        0.00     31.91 o 
   8  11  12        8.23        0.00     22.81 o 
   9  11  12        4.72        0.00     34.19 o 
  -6  12  12        1.82       32.46     28.56 o 
  -5  12  12        0.39        0.00     28.44 o 
  -4  12  12       86.23       89.87     37.34 o 
  -3  12  12        0.04        0.00     26.20 o 
  -2  12  12      353.27      302.50    105.07 o 
  -1  12  12       41.91       83.38     42.00 o 
   0  12  12       54.19       80.77     29.45 o 
   1  12  12       41.91       14.95     42.64 o 
   2  12  12      766.67      793.95     54.15 o 
   3  12  12       25.15       41.64     26.21 o 
   4  12  12      102.11       81.58     43.25 o 
   5  12  12      421.86      334.06     62.93 o 
   6  12  12       65.19       86.48     28.60 o 
   7  12  12        1.29        0.00     23.94 o 
   8  12  12       32.36       17.88     25.16 o 
  -5  13  12       18.78       26.72     28.73 o 
  -4  13  12        6.05        0.00     39.03 o 
  -3  13  12       25.28       15.77     31.26 o 
  -2  13  12        0.31       37.07     47.22 o 
  -1  13  12     1327.28     1272.68     68.63 o 
   0  13  12        3.52        0.00     31.00 o 
   1  13  12       26.48        0.00     28.19 o 
   2  13  12      206.54      146.38     32.89 o 
   3  13  12       84.33       68.64     28.26 o 
   4  13  12        4.40       19.75     23.97 o 
   5  13  12      131.71      135.94     30.98 o 
   6  13  12        0.45        0.00     50.39 o 
   7  13  12        0.04        0.00     24.64 o 
  -4  14  12       36.72       20.92     29.06 o 
  -3  14  12      383.86      356.60     46.17 o 
  -2  14  12      122.15       90.23     32.97 o 
  -1  14  12        6.51        0.00     27.55 o 
   0  14  12      479.13      415.24     46.68 o 
   1  14  12       20.99        0.00     51.83 o 
   2  14  12      296.35      285.55     39.91 o 
   3  14  12        0.18        0.00     25.01 o 
   4  14  12      141.71      152.48     34.46 o 
   5  14  12      128.72      116.50     31.44 o 
   6  14  12       30.21       56.50     50.86 o 
  -3  15  12       35.37        0.00     32.20 o 
  -2  15  12      394.56      363.96     48.84 o 
  -1  15  12        2.94        0.00     31.93 o 
   0  15  12      243.44      231.93     40.16 o 
   1  15  12       46.98       70.06     51.97 o 
   2  15  12      489.67      474.15     49.55 o 
   3  15  12      268.85      271.46     58.08 o 
   4  15  12        4.85       21.25     49.95 o 
   5  15  12      230.80      293.76     40.77 o 
  -1  16  12      125.98      177.78     41.09 o 
   0  16  12      270.75      351.02     56.85 o 
   1  16  12       10.20       16.07     35.35 o 
   2  16  12      149.73      175.07     40.62 o 
   0  -3  13       10.20        0.00     27.91 o 
   1  -3  13      359.40      365.30     44.85 o 
   2  -3  13       23.34        0.00     28.42 o 
   3  -3  13      735.77      832.62    160.72 o 
   4  -3  13      437.11      467.69     93.73 o 
   5  -3  13        9.70       15.12     29.98 o 
  -2  -2  13        8.37        0.00     28.12 o 
  -1  -2  13        9.95        0.00     26.57 o 
   0  -2  13      172.62      219.19     44.80 o 
   1  -2  13      495.81      604.74     85.83 o 
   2  -2  13      169.52      164.81     35.28 o 
   3  -2  13      165.27      193.31     34.43 o 
   4  -2  13      143.97      164.64     36.63 o 
   5  -2  13        8.50       30.03     26.79 o 
   6  -2  13      173.49      205.57     37.81 o 
   7  -2  13       87.53       64.11     31.31 o 
  -3  -1  13       68.72      116.94     36.46 o 
  -2  -1  13       68.66       67.36     27.93 o 
  -1  -1  13       12.81        0.00     25.69 o 
   0  -1  13       25.81       36.90     26.31 o 
   1  -1  13        6.77        0.00     24.20 o 
   2  -1  13       29.90       62.64     27.11 o 
   3  -1  13        0.77        0.00     24.91 o 
   4  -1  13      262.17      343.96     43.24 o 
   5  -1  13       50.21       30.04     27.53 o 
   6  -1  13        1.61        1.87     27.84 o 
   7  -1  13      264.69      321.85     40.24 o 
   8  -1  13        7.36       19.30     37.91 o 
  -4   0  13      115.49      131.93     39.01 o 
  -3   0  13       23.97       41.61     24.22 o 
  -2   0  13      186.66      220.48     28.98 o 
  -1   0  13        1.25        0.00     27.35 o 
   0   0  13        3.02        0.00     23.93 o 
   1   0  13       12.55        0.00     24.35 o 
   2   0  13       26.71       16.36     21.85 o 
   3   0  13        0.93        0.00     20.44 o 
   4   0  13      104.59      167.15     26.46 o 
   5   0  13      155.06      153.63     25.88 o 
   6   0  13       27.65       68.85     28.64 o 
   7   0  13      468.72      536.80     37.26 o 
   8   0  13        0.62       16.95     21.91 o 
   9   0  13       40.10       76.58     24.13 o 
  -5   1  13        0.13        0.00     30.56 o 
  -4   1  13        3.45        0.00     20.37 o 
  -3   1  13       15.72        3.02     21.63 o 
  -2   1  13        0.10        0.00     20.07 o 
  -1   1  13       37.71       53.17     36.98 o 
   0   1  13        7.55       45.63     22.55 o 
   1   1  13       75.59       81.51     22.28 o 
   2   1  13      224.49      247.56     37.47 o 
   3   1  13        0.20        5.36     19.84 o 
   4   1  13      107.67      105.71     23.36 o 
   5   1  13      279.79      284.36     28.23 o 
   6   1  13        8.10       29.66     20.15 o 
   7   1  13      274.68      265.15     28.86 o 
   8   1  13       74.11       70.61     23.84 o 
   9   1  13       86.69       95.94     24.76 o 
  -5   2  13       21.29       24.61     29.81 o 
  -4   2  13        7.53        1.92     26.21 o 
  -3   2  13       21.28       31.97     22.52 o 
  -2   2  13       41.88       34.14     20.54 o 
  -1   2  13       90.00       85.46     23.79 o 
   0   2  13       25.93        0.00     20.14 o 
   1   2  13       25.59       48.23     20.18 o 
   2   2  13       36.89       77.18     21.40 o 
   3   2  13        0.11        0.00     19.81 o 
   4   2  13      710.74      719.79     39.33 o 
   5   2  13      211.29      258.10     40.94 o 
   6   2  13       16.28        0.00     22.37 o 
   7   2  13       20.58       21.27     19.85 o 
   8   2  13       20.60       15.70     20.05 o 
   9   2  13      140.75      138.83     25.05 o 
  -6   3  13      195.48      290.23    115.51 o 
  -5   3  13       22.92       26.90     30.61 o 
  -4   3  13        0.44        0.00     76.96 o 
  -3   3  13       40.12       37.95     50.49 o 
  -2   3  13       14.80        0.00     28.58 o 
  -1   3  13      316.64      340.99     31.57 o 
   0   3  13       92.09      109.35     20.96 o 
   1   3  13      149.42      163.03     23.46 o 
   2   3  13       82.54       86.41     21.17 o 
   3   3  13        0.43        4.75     16.94 o 
   4   3  13      378.96      399.17     53.18 o 
   5   3  13       28.68       36.03     19.61 o 
   6   3  13       18.21       16.74     19.31 o 
   7   3  13        9.30        2.60     18.42 o 
   8   3  13        2.15       24.03     19.77 o 
   9   3  13      107.42       92.15     23.58 o 
  10   3  13      554.82      568.44     68.54 o 
  -6   4  13        1.66        9.26     32.82 o 
  -5   4  13      232.65      226.75     36.68 o 
  -4   4  13       22.10       16.60     31.78 o 
  -3   4  13      541.33      581.76     82.03 o 
  -2   4  13        3.56        0.00     24.45 o 
  -1   4  13     1063.32     1180.82     63.35 o 
   0   4  13       20.59        9.88     38.13 o 
   1   4  13        0.60       28.92     17.43 o 
   2   4  13      547.05      489.46     29.75 o 
   3   4  13        5.59        0.00     17.16 o 
   4   4  13      171.37      176.32     30.28 o 
   5   4  13        1.08        8.09     19.65 o 
   6   4  13       81.97       79.18     27.71 o 
   7   4  13       69.50       64.09     35.03 o 
   8   4  13      224.32      246.25     27.15 o 
   9   4  13        0.16        0.00     26.51 o 
  10   4  13      364.74      352.27     48.12 o 
  -6   5  13       79.31       38.35     49.86 o 
  -5   5  13     1602.48     1873.42     82.06 o 
  -4   5  13       50.93       14.09     25.39 o 
  -3   5  13      260.33      222.39     35.03 o 
  -2   5  13        4.38        0.00     49.70 o 
  -1   5  13       71.77       51.83     40.92 o 
   0   5  13      965.95     1030.12     88.12 o 
   1   5  13       34.44       43.32     30.30 o 
   2   5  13       14.37       46.62     25.00 o 
   3   5  13        1.05        1.57     14.94 o 
   4   5  13      127.47      120.43     30.01 o 
   5   5  13      762.84      772.05     50.92 o 
   6   5  13       52.14       56.23     20.19 o 
   7   5  13       16.73        9.22     22.13 o 
   8   5  13      598.73      662.78     38.48 o 
   9   5  13       20.65       55.92     21.30 o 
  10   5  13      122.81      140.03     37.34 o 
  -6   6  13      264.45      310.18     42.84 o 
  -5   6  13      173.86      144.72     61.22 o 
  -4   6  13       60.91       78.44     30.89 o 
  -3   6  13       18.30        9.18     31.37 o 
  -2   6  13       40.00       18.54     26.10 o 
  -1   6  13       23.18       46.82     54.86 o 
   0   6  13        0.64        0.00     23.23 o 
   1   6  13        1.40        0.00     25.54 o 
   2   6  13      160.85      194.22     31.91 o 
   3   6  13      310.45      287.94     36.13 o 
   4   6  13       33.18       54.70     23.44 o 
   5   6  13      501.49      544.01     33.55 o 
   6   6  13       95.13       72.50     29.99 o 
   7   6  13       64.62       87.55     21.55 o 
   8   6  13      396.45      513.55     34.89 o 
   9   6  13       87.93      136.30     24.85 o 
  10   6  13      305.49      351.57     46.83 o 
  -7   7  13      132.51       94.89     43.44 o 
  -6   7  13       60.56       40.22     49.08 o 
  -5   7  13      244.41      225.85     47.38 o 
  -4   7  13      139.05      126.05     33.46 o 
  -3   7  13       62.66       66.48     31.22 o 
  -2   7  13       44.68       31.53     25.96 o 
  -1   7  13      552.09      512.75     44.90 o 
   0   7  13       22.05       27.51     24.96 o 
   1   7  13      316.43      328.75     87.80 o 
   2   7  13     1348.36     1384.54     87.61 o 
   3   7  13      243.94      218.95     32.19 o 
   4   7  13        2.62       15.24     41.50 o 
   5   7  13      720.88      687.41     69.40 o 
   6   7  13       12.04       18.64     18.87 o 
   7   7  13      157.56      194.55     24.61 o 
   8   7  13      353.78      417.11     32.58 o 
   9   7  13       13.09        7.32     23.54 o 
  10   7  13      143.14      210.83     41.26 o 
  -6   8  13        0.30        0.00     28.34 o 
  -5   8  13        2.70       32.06     28.52 o 
  -4   8  13        2.59        0.00     22.57 o 
  -3   8  13      124.25      118.56     30.15 o 
  -2   8  13       26.92       26.32     28.05 o 
  -1   8  13       83.12      105.42     32.52 o 
   0   8  13       75.94       46.14     26.86 o 
   1   8  13        0.75        0.00     34.32 o 
   2   8  13     1705.60     1706.75     71.75 o 
   3   8  13      393.10      315.81     36.79 o 
   4   8  13      355.92      356.24     54.71 o 
   5   8  13      160.09      200.24     65.86 o 
   6   8  13       64.58       64.08     25.52 o 
   7   8  13      200.43      189.50     27.84 o 
   8   8  13      121.93      159.29     45.72 o 
   9   8  13       92.23      146.98     39.21 o 
  10   8  13       77.07       78.13     37.89 o 
  -6   9  13       13.03        0.00     26.58 o 
  -5   9  13        1.63        0.07     28.83 o 
  -4   9  13        1.56        0.00     26.11 o 
  -3   9  13        2.05        0.00     36.33 o 
  -2   9  13      105.64       92.55     30.82 o 
  -1   9  13        7.59        9.13     24.89 o 
   0   9  13      296.58      261.43     37.09 o 
   1   9  13      574.17      450.19     49.96 o 
   2   9  13      296.39      227.52     36.85 o 
   3   9  13       36.14       55.63     27.00 o 
   4   9  13      212.19      221.75     34.30 o 
   5   9  13      266.11      263.85     36.67 o 
   6   9  13      159.73      130.61     35.37 o 
   7   9  13        3.70       26.71     25.75 o 
   8   9  13      176.77      167.07     31.09 o 
   9   9  13        2.02       33.30     50.88 o 
  -6  10  13       14.11        0.00     46.47 o 
  -5  10  13       42.69       38.18     27.52 o 
  -4  10  13       10.64       31.72     36.80 o 
  -3  10  13       17.57        0.37     24.33 o 
  -2  10  13       44.50       56.69     30.70 o 
  -1  10  13      482.31      516.66     46.38 o 
   0  10  13      430.65      423.67     44.86 o 
   1  10  13      272.27      239.19     34.79 o 
   2  10  13        9.11        0.00     24.54 o 
   3  10  13      571.81      499.40     44.09 o 
   4  10  13      544.33      615.66     92.50 o 
   5  10  13        1.47       43.40     26.53 o 
   6  10  13      257.60      254.95     37.35 o 
   7  10  13        0.00        0.00     22.98 o 
   8  10  13      804.48      853.50     73.02 o 
   9  10  13       18.75        0.00     52.24 o 
  -6  11  13       54.18        0.00     35.39 o 
  -5  11  13      397.59      378.88     99.85 o 
  -4  11  13      103.09       73.54     29.64 o 
  -3  11  13        6.22        5.09     25.37 o 
  -2  11  13        2.49        0.00     24.85 o 
  -1  11  13      310.11      254.54     37.17 o 
   0  11  13       79.03       92.46     31.46 o 
   1  11  13       53.63       74.03     51.41 o 
   2  11  13        0.08        0.00     26.55 o 
   3  11  13        2.89        0.00     28.81 o 
   4  11  13       17.91        4.58     25.35 o 
   5  11  13      215.37      215.93     34.88 o 
   6  11  13        2.71       11.33     26.82 o 
   7  11  13        4.63        7.70     25.43 o 
   8  11  13      513.72      603.25     48.90 o 
  -5  12  13       14.77        0.00     30.66 o 
  -4  12  13      206.08      164.02     39.63 o 
  -3  12  13       32.40       13.14     30.87 o 
  -2  12  13        6.55       53.95     57.99 o 
  -1  12  13       53.68       66.94     31.98 o 
   0  12  13        0.73        0.00     50.33 o 
   1  12  13       44.02       72.48     28.44 o 
   2  12  13       88.41       40.94     51.25 o 
   3  12  13      482.09      415.76     82.35 o 
   4  12  13       15.76       15.18     36.57 o 
   5  12  13      206.49      210.70     37.56 o 
   6  12  13      332.22      322.67     38.59 o 
   7  12  13       93.13       70.78     27.67 o 
   8  12  13      103.16      120.24     29.88 o 
  -4  13  13      123.78       75.28     35.63 o 
  -3  13  13      122.84      139.36     42.08 o 
  -2  13  13       13.26        9.41     26.53 o 
  -1  13  13      396.78      383.71     45.13 o 
   0  13  13      478.32      409.13     45.38 o 
   1  13  13      219.26      211.71     37.46 o 
   2  13  13       12.21        2.84     26.48 o 
   3  13  13      285.52      259.50     37.32 o 
   4  13  13       28.88        0.00     25.49 o 
   5  13  13      135.46      122.55     32.65 o 
   6  13  13      120.89       83.82     29.91 o 
   7  13  13        0.00       19.27     27.22 o 
  -3  14  13      203.63      172.18     38.64 o 
  -2  14  13       43.58       31.58     33.36 o 
  -1  14  13       68.20       79.73     36.12 o 
   0  14  13      561.06      468.55     48.07 o 
   1  14  13      111.68       83.45     30.81 o 
   2  14  13       61.93       88.92     42.11 o 
   3  14  13      152.48      191.20     40.19 o 
   4  14  13       89.76      109.16     33.57 o 
   5  14  13      121.48      118.53     30.91 o 
   6  14  13       30.03       11.73     34.66 o 
  -2  15  13       19.20        2.15     31.38 o 
  -1  15  13      134.26      122.12     76.53 o 
   0  15  13      209.47      231.09     57.40 o 
   1  15  13       67.38       67.67     34.40 o 
   2  15  13      251.22      222.63     45.68 o 
   3  15  13      203.32      172.16     38.00 o 
   4  15  13       12.34        6.26     55.78 o 
   2  -2  14      298.07      328.71     44.00 o 
   3  -2  14       90.23      153.37     34.69 o 
  -1  -1  14        4.16       45.97     29.80 o 
   0  -1  14      175.38      223.46     36.24 o 
   1  -1  14       47.83       44.59     46.56 o 
   2  -1  14      494.94      637.51     52.58 o 
   3  -1  14      152.27      242.72     37.95 o 
   4  -1  14      155.97      153.32     34.50 o 
   5  -1  14        2.12       43.77     29.82 o 
   6  -1  14       60.26       81.94     30.55 o 
  -2   0  14        5.87       41.89     28.71 o 
  -1   0  14        0.00        0.00     24.80 o 
   0   0  14       80.96       95.06     42.53 o 
   1   0  14      251.19      202.44     48.97 o 
   2   0  14       11.46       13.44     35.36 o 
   3   0  14       38.16       57.71     28.92 o 
   4   0  14      103.61      113.19     66.16 o 
   5   0  14       10.09        5.87     30.62 o 
   6   0  14       79.33      106.73     60.81 o 
   7   0  14      262.32      294.12     46.20 o 
  -3   1  14       33.46       35.02     31.51 o 
  -2   1  14        2.25       10.07     29.42 o 
  -1   1  14       42.54        8.62     50.67 o 
   0   1  14        6.37        0.00     29.69 o 
   1   1  14       16.37        0.00     25.83 o 
   2   1  14      346.77      343.39     39.74 o 
   3   1  14        0.29        0.00     28.99 o 
   4   1  14        2.61        0.00     20.76 o 
   5   1  14      190.47      232.58     28.60 o 
   6   1  14       10.23        0.00     27.68 o 
   7   1  14       79.90      120.16     25.96 o 
   8   1  14      254.89      274.38     78.34 o 
  -4   2  14       76.80       78.99     64.35 o 
  -3   2  14       31.34       27.12     31.21 o 
  -2   2  14       40.15       68.47     31.66 o 
  -1   2  14       10.84       16.49     35.93 o 
   0   2  14        1.55        0.00     44.18 o 
   1   2  14        7.02        0.00     18.86 o 
   2   2  14       12.85       11.16     20.14 o 
   3   2  14        3.01        2.67     20.45 o 
   4   2  14        4.68       19.60     19.09 o 
   5   2  14       96.34       88.42     31.75 o 
   6   2  14       12.20       28.93     21.81 o 
   7   2  14       18.22       16.25     20.70 o 
   8   2  14      292.76      286.99     37.08 o 
  -4   3  14       16.31        0.00     31.68 o 
  -3   3  14        0.31        0.00     38.40 o 
  -2   3  14       53.39       54.80     41.88 o 
  -1   3  14        5.33        0.00     46.46 o 
   0   3  14       18.86        0.00     66.01 o 
   1   3  14      237.16      225.36     51.76 o 
   2   3  14        0.97        0.00     18.14 o 
   3   3  14       23.67       18.61     19.61 o 
   4   3  14       26.86       27.95     23.58 o 
   5   3  14       19.89       32.44     19.37 o 
   6   3  14      296.73      285.27     29.40 o 
   7   3  14       37.74       26.40     31.19 o 
   8   3  14       49.59       66.66     33.77 o 
   9   3  14      269.75      319.01     31.98 o 
  -5   4  14      146.45      137.82     35.99 o 
  -4   4  14      113.91      108.70     41.27 o 
  -3   4  14       71.24      114.82     43.42 o 
  -2   4  14      319.01      376.16     49.79 o 
  -1   4  14        1.89        1.21     28.83 o 
   0   4  14        8.15        0.00     28.54 o 
   1   4  14      320.75      269.72     36.92 o 
   2   4  14       13.57       39.60     27.91 o 
   3   4  14       70.21       52.37     28.21 o 
   4   4  14       67.17       52.72     19.26 o 
   5   4  14       74.51       82.53     22.61 o 
   6   4  14       54.14       43.50     20.25 o 
   7   4  14       14.42       15.09     28.65 o 
   8   4  14      134.70      161.26     25.44 o 
   9   4  14       13.88        0.00     20.85 o 
  -5   5  14      441.94      459.60     49.48 o 
  -4   5  14      213.71      262.61     72.43 o 
  -3   5  14      210.31      231.39     39.55 o 
  -2   5  14       17.89       20.62     29.99 o 
  -1   5  14       37.66       20.59     52.37 o 
   0   5  14       22.83        0.00     26.17 o 
   1   5  14      182.15      170.94     70.22 o 
   2   5  14      178.13      171.73     65.65 o 
   3   5  14       19.44       21.55     57.98 o 
   4   5  14        8.04        0.00     29.70 o 
   5   5  14       47.00       28.27     25.50 o 
   6   5  14       33.87       47.35     19.20 o 
   7   5  14      305.28      341.38     30.31 o 
   8   5  14      253.78      301.87     29.97 o 
   9   5  14       12.10       23.87     43.64 o 
  -5   6  14      842.55      995.68     96.92 o 
  -4   6  14       45.50       45.86     29.80 o 
  -3   6  14      206.23      171.55     34.59 o 
  -2   6  14       58.27       88.79     32.49 o 
  -1   6  14       28.90       52.22     30.37 o 
   0   6  14      187.66      136.16     34.22 o 
   1   6  14      128.32      158.48     35.43 o 
   2   6  14      110.87      144.75     31.73 o 
   3   6  14      219.06      248.29     35.81 o 
   4   6  14       47.76       16.48     26.06 o 
   5   6  14      294.72      308.11     35.90 o 
   6   6  14       16.16       48.53     26.31 o 
   7   6  14       21.18        0.00     24.14 o 
   8   6  14      309.28      339.78     41.62 o 
   9   6  14      198.12      251.71     32.60 o 
  -5   7  14       15.45        0.00     39.11 o 
  -4   7  14       16.99       27.61     30.98 o 
  -3   7  14        3.82        6.26     27.10 o 
  -2   7  14        5.33       17.36     25.71 o 
  -1   7  14      261.99      279.22     79.75 o 
   0   7  14       30.64        7.67     27.24 o 
   1   7  14      127.80      102.63     30.67 o 
   2   7  14        0.15        0.00     22.44 o 
   3   7  14      135.60      139.47     32.74 o 
   4   7  14      129.38      150.12     30.28 o 
   5   7  14        2.05        0.00     22.32 o 
   6   7  14      785.53      915.24     93.48 o 
   7   7  14       46.04       67.57     31.57 o 
   8   7  14      352.94      401.74     40.72 o 
   9   7  14      247.44      245.41     29.04 o 
  -5   8  14        0.75        0.00     28.51 o 
  -4   8  14       63.86       99.46     50.95 o 
  -3   8  14       20.07        0.00     25.68 o 
  -2   8  14       29.42        0.00     32.96 o 
  -1   8  14       25.12       32.10     31.00 o 
   0   8  14      296.05      268.58     38.15 o 
   1   8  14       10.12       16.91     28.02 o 
   2   8  14       80.53       87.93     59.89 o 
   3   8  14       60.49       87.08     28.08 o 
   4   8  14      300.35      242.16     34.45 o 
   5   8  14      373.08      395.30     41.17 o 
   6   8  14       30.52        6.21     43.74 o 
   7   8  14        4.99        0.00     23.54 o 
   8   8  14      154.28      182.50     32.27 o 
   9   8  14       67.08       62.96     59.72 o 
  -5   9  14       35.57       21.30     31.70 o 
  -4   9  14      201.92      244.24     42.96 o 
  -3   9  14        0.03       19.45     27.98 o 
  -2   9  14      152.56      148.08     71.02 o 
  -1   9  14       56.07       98.47     57.16 o 
   0   9  14      182.19      182.23     39.82 o 
   1   9  14      200.69      162.84     38.64 o 
   2   9  14       75.19       78.37     28.48 o 
   3   9  14      298.47      254.19     43.43 o 
   4   9  14       94.49      128.05     30.81 o 
   5   9  14      934.68      969.78     59.13 o 
   6   9  14      179.11      192.14     51.56 o 
   7   9  14        8.16        0.00     23.27 o 
   8   9  14        0.72       43.47     44.14 o 
   9   9  14        1.90        1.28     53.61 o 
  -5  10  14       18.66       14.48     51.02 o 
  -4  10  14      280.56      260.36     42.27 o 
  -3  10  14       67.49       39.21     51.71 o 
  -2  10  14       45.67        0.00     25.21 o 
  -1  10  14       93.19       29.88     27.37 o 
   0  10  14        6.39        0.00     27.61 o 
   1  10  14       34.52       11.34     29.44 o 
   2  10  14      644.01      621.65     50.27 o 
   3  10  14      130.06       84.41     34.91 o 
   4  10  14       88.54      106.22     32.32 o 
   5  10  14        3.46        8.75     26.39 o 
   6  10  14      123.94      211.79     44.82 o 
   7  10  14       10.55       38.48     52.07 o 
   8  10  14       54.74       70.93     28.14 o 
  -5  11  14       12.41        0.00     53.16 o 
  -4  11  14      324.42      347.65     51.56 o 
  -3  11  14        0.37        0.00     41.01 o 
  -2  11  14      111.63      102.63     32.23 o 
  -1  11  14        5.65       58.93     30.64 o 
   0  11  14       77.02       39.77     27.50 o 
   1  11  14       48.16       43.87     31.77 o 
   2  11  14      347.15      303.40     37.66 o 
   3  11  14      106.03      109.47     32.62 o 
   4  11  14       34.72       26.70     26.92 o 
   5  11  14       77.87       62.11     28.53 o 
   6  11  14      208.30      214.61     48.64 o 
   7  11  14        4.28        0.00     24.49 o 
   8  11  14        7.41        0.00     26.46 o 
  -4  12  14       82.40       83.85     46.72 o 
  -3  12  14        2.00        0.00     24.74 o 
  -2  12  14      123.91       89.31     31.88 o 
  -1  12  14      230.32      188.54     37.19 o 
   0  12  14      114.53      148.61     36.21 o 
   1  12  14        0.83       24.21     29.25 o 
   2  12  14      102.57       83.91     31.55 o 
   3  12  14      355.35      381.00     93.79 o 
   4  12  14        1.76        0.00     26.05 o 
   5  12  14        1.29       14.05     48.29 o 
   6  12  14      286.60      273.26     39.42 o 
   7  12  14        5.95        0.00     25.66 o 
  -3  13  14      232.81      198.38     65.48 o 
  -2  13  14      146.65       83.75     40.64 o 
  -1  13  14        2.68       16.26     30.55 o 
   0  13  14      150.81      140.77     36.71 o 
   1  13  14       13.61        4.59     44.47 o 
   2  13  14       43.14        0.00     28.18 o 
   3  13  14       52.62       26.47     34.94 o 
   4  13  14       36.50        2.85     29.46 o 
   5  13  14        3.78       16.65     26.79 o 
   6  13  14      145.56      158.88     32.48 o 
  -2  14  14      311.41      324.89     44.74 o 
  -1  14  14        4.82        0.00     29.84 o 
   0  14  14       34.00       50.70     33.72 o 
   1  14  14        7.98        0.00     29.93 o 
   2  14  14       81.93       87.81     33.50 o 
   3  14  14        5.61        0.00     26.31 o 
   4  14  14        0.77        0.00     28.80 o 
   5  14  14        7.59        0.00     38.69 o 
   0  15  14      214.64      146.75     40.80 o 
   1  15  14       17.30        0.00     32.00 o 
   2  15  14       53.57       29.33     36.54 o 
   2   0  15       52.68       59.26     28.88 o 
   3   0  15      106.09      120.72     59.70 o 
   4   0  15        7.75       36.82     30.55 o 
  -1   1  15        0.52        3.48     36.47 o 
   0   1  15       60.52       28.26     44.64 o 
   1   1  15      242.70      299.66     55.42 o 
   2   1  15        4.91       24.02     42.59 o 
   3   1  15        7.91        0.00     26.15 o 
   4   1  15       45.82      102.45     30.33 o 
   5   1  15       66.76       93.59     28.70 o 
   6   1  15       68.41       71.61     29.76 o 
  -2   2  15        4.70        0.00     30.35 o 
  -1   2  15        2.10        0.00     29.85 o 
   0   2  15       66.08      108.34     82.58 o 
   1   2  15      279.66      306.38     44.15 o 
   2   2  15       55.96       46.01     50.68 o 
   3   2  15       23.95        0.00     44.85 o 
   4   2  15      180.59      189.18     27.69 o 
   5   2  15       26.95       29.80     21.97 o 
   6   2  15       21.05       34.34     25.14 o 
   7   2  15        5.35       23.66     23.22 o 
  -3   3  15        0.15        0.00     28.19 o 
  -2   3  15        4.06       11.14     31.94 o 
  -1   3  15        0.22        5.11     30.35 o 
   0   3  15      117.85      171.67     36.25 o 
   1   3  15      656.73      798.70    183.36 o 
   2   3  15      109.23       92.33     31.96 o 
   3   3  15        0.07        0.00     39.24 o 
   4   3  15      172.92      292.72     38.72 o 
   5   3  15       20.65       16.99     21.85 o 
   6   3  15       47.18       36.06     34.53 o 
   7   3  15        3.59       25.54     22.43 o 
  -3   4  15       91.40       91.65     36.97 o 
  -2   4  15        0.03        6.82     31.26 o 
  -1   4  15       99.56      186.29     59.08 o 
   0   4  15      202.82      201.54     40.13 o 
   1   4  15      771.21      880.74    186.47 o 
   2   4  15       64.87       35.39     55.04 o 
   3   4  15        1.85       16.23     26.23 o 
   4   4  15      185.47      183.71     41.46 o 
   5   4  15        7.48       17.64     54.55 o 
   6   4  15        6.51        3.48     27.13 o 
   7   4  15       20.29       60.96     22.73 o 
   8   4  15        0.01       36.75     33.14 o 
  -4   5  15      286.09      365.63     46.44 o 
  -3   5  15       30.59       43.44     34.36 o 
  -2   5  15        1.24        0.00     47.19 o 
  -1   5  15      257.71      201.50     37.04 o 
   0   5  15       34.03       31.33     29.91 o 
   1   5  15       43.48       23.21     26.86 o 
   2   5  15       48.76       15.65     27.59 o 
   3   5  15        0.06        0.00     35.17 o 
   4   5  15      111.33       70.08     30.62 o 
   5   5  15        0.02        0.00     28.55 o 
   6   5  15        0.06        0.00     48.63 o 
   7   5  15       68.66      131.91     32.52 o 
   8   5  15        0.01       15.08     27.45 o 
  -4   6  15      310.13      349.47     47.20 o 
  -3   6  15      199.47      246.85     42.54 o 
  -2   6  15        0.58        0.00     29.35 o 
  -1   6  15      330.97      372.50     45.11 o 
   0   6  15        0.08        0.00     25.47 o 
   1   6  15       22.12        0.00     35.32 o 
   2   6  15       31.67       57.07     32.30 o 
   3   6  15       35.38       69.13     39.73 o 
   4   6  15       43.88       63.12     37.18 o 
   5   6  15       31.39       23.44     53.53 o 
   6   6  15        3.45       10.95     26.91 o 
   7   6  15       74.52      104.68     31.38 o 
   8   6  15      144.82      267.71     47.11 o 
  -4   7  15        0.11        0.00     29.75 o 
  -3   7  15      120.71      118.07     36.94 o 
  -2   7  15        0.05        0.00     50.89 o 
  -1   7  15      125.19      152.58     33.34 o 
   0   7  15       18.69        4.68     25.96 o 
   1   7  15      181.88      138.81     52.94 o 
   2   7  15      112.85      170.58     43.09 o 
   3   7  15        1.12        0.00     26.39 o 
   4   7  15      378.64      368.69     42.22 o 
   5   7  15      709.32      728.20    110.89 o 
   6   7  15        5.85       18.47     54.74 o 
   7   7  15        2.87        0.00     33.72 o 
   8   7  15      203.45      182.10     63.76 o 
  -4   8  15       59.33       14.72     33.04 o 
  -3   8  15       66.07      112.18     43.24 o 
  -2   8  15        1.11        0.00     59.43 o 
  -1   8  15      253.48      210.31     37.23 o 
   0   8  15        0.39        0.00     27.32 o 
   1   8  15       77.65       17.66     65.84 o 
   2   8  15      300.72      296.87     39.00 o 
   3   8  15        6.01       30.34     28.34 o 
   4   8  15        5.14        1.84     27.18 o 
   5   8  15      201.00      192.91     34.68 o 
   6   8  15       23.44       39.01     32.08 o 
   7   8  15       14.98        6.01     27.27 o 
   8   8  15       17.93        4.95     25.52 o 
  -4   9  15      137.05      149.22     38.66 o 
  -3   9  15       29.40       10.60     30.46 o 
  -2   9  15        1.09        4.34     56.46 o 
  -1   9  15      121.63      110.29     34.29 o 
   0   9  15      246.01      235.96     39.71 o 
   1   9  15       61.55       69.69     29.91 o 
   2   9  15      543.64      579.74     62.14 o 
   3   9  15       45.03       90.04     32.46 o 
   4   9  15      125.39       73.05     31.78 o 
   5   9  15      575.71      618.02     51.07 o 
   6   9  15        2.21       12.02     27.40 o 
   7   9  15       23.14       34.20     28.10 o 
   8   9  15      306.27      368.27     58.87 o 
  -4  10  15      262.73      288.39     45.75 o 
  -3  10  15       56.41       74.23     34.60 o 
  -2  10  15       17.36        0.00     26.42 o 
  -1  10  15        5.73        0.00     25.29 o 
   0  10  15      212.49      185.70     38.79 o 
   1  10  15       11.30        0.00     49.05 o 
   2  10  15      166.60      197.61     52.21 o 
   3  10  15       78.62       49.54     40.14 o 
   4  10  15      287.52      298.66     49.37 o 
   5  10  15       63.08      101.53     33.03 o 
   6  10  15       10.35       24.36     31.80 o 
   7  10  15       13.64        0.00     24.21 o 
  -3  11  15        7.68       10.79     34.13 o 
  -2  11  15        5.54       30.57     37.27 o 
  -1  11  15       17.73       18.02     27.77 o 
   0  11  15       35.58        7.82     33.18 o 
   1  11  15        3.21        0.00     29.11 o 
   2  11  15      906.99      761.86    132.82 o 
   3  11  15       31.39        0.64     30.42 o 
   4  11  15       15.60        0.47     27.92 o 
   5  11  15       76.77       92.14     32.45 o 
   6  11  15       16.36        3.21     27.31 o 
   7  11  15        9.39       21.02     35.00 o 
  -3  12  15       30.50       69.26     32.66 o 
  -2  12  15       60.63       67.44     34.08 o 
  -1  12  15        3.68        0.00     36.77 o 
   0  12  15      234.65      179.66     35.93 o 
   1  12  15       32.62        0.00     45.34 o 
   2  12  15      389.89      350.45     44.77 o 
   3  12  15       98.48       66.24     33.56 o 
   4  12  15       20.02       60.38     30.45 o 
   5  12  15      125.52      175.13     39.58 o 
   6  12  15        0.04       13.82     27.85 o 
  -2  13  15        0.23        0.00     44.98 o 
  -1  13  15      156.15      139.73     39.09 o 
   0  13  15      287.71      250.54     40.02 o 
   1  13  15        5.51       12.65     27.80 o 
   2  13  15       45.30       69.95     32.92 o 
   3  13  15       92.00       49.85     37.56 o 
   4  13  15        7.90       54.31     29.91 o 
   5  13  15       58.97       57.61     28.33 o 
   0  14  15      264.52      332.97     51.12 o 
   1  14  15       14.25        0.00     32.68 o 
   2  14  15      192.67      157.24     61.69 o 
   3  14  15      282.62      244.64     40.09 o 
   0   3  16       26.41        0.00     56.78 o 
   1   3  16       12.24       23.45     33.93 o 
   2   3  16       98.60       82.59     34.91 o 
   3   3  16       18.44       20.33     81.85 o 
   4   3  16       24.45        0.00     51.98 o 
   5   3  16       15.76       18.23     44.33 o 
  -1   4  16      104.18      105.67     38.60 o 
   0   4  16       22.45        0.00     65.18 o 
   1   4  16       59.16       70.13     35.00 o 
   2   4  16      400.37      465.27     48.77 o 
   3   4  16        9.66        0.00     30.31 o 
   4   4  16      132.48      141.33     84.56 o 
   5   4  16       63.48      114.30     33.12 o 
   6   4  16       13.40        0.00     40.34 o 
  -1   5  16      126.94      174.10     39.03 o 
   0   5  16        1.25        0.00     67.00 o 
   1   5  16        4.79       22.70     36.99 o 
   2   5  16      117.02      140.60     35.41 o 
   3   5  16       21.19       44.71     32.60 o 
   4   5  16       71.86       65.43     44.80 o 
   5   5  16      183.41      221.82     37.18 o 
   6   5  16       19.62       51.47     31.70 o 
  -2   6  16        5.91       20.21     65.56 o 
  -1   6  16        0.30        6.34     28.97 o 
   0   6  16       20.77       14.16     30.29 o 
   1   6  16        6.55        0.00     40.83 o 
   2   6  16      150.64      191.44     36.42 o 
   3   6  16      155.76      104.15     33.49 o 
   4   6  16       16.63        0.00     56.55 o 
   5   6  16      184.58      189.19     35.99 o 
   6   6  16        5.32       52.71     31.70 o 
  -2   7  16       40.12       18.73     30.43 o 
  -1   7  16       23.00        0.00     27.08 o 
   0   7  16       15.66        8.63     30.08 o 
   1   7  16        2.02       30.97     29.13 o 
   2   7  16      316.92      407.66     45.79 o 
   3   7  16      206.43      144.65     32.95 o 
   4   7  16        1.29       20.69     29.20 o 
   5   7  16     1042.87     1271.17     69.13 o 
   6   7  16        0.12        0.00     28.22 o 
   7   7  16       49.09      115.44     37.07 o 
  -2   8  16       32.74       10.28     32.05 o 
  -1   8  16        6.08        0.00     30.40 o 
   0   8  16       86.53       35.65     81.05 o 
   1   8  16       18.24        0.00     47.39 o 
   2   8  16      268.91      227.19     37.88 o 
   3   8  16      491.32      444.56     60.63 o 
   4   8  16       11.96       40.72     30.18 o 
   5   8  16       49.61       63.74     29.92 o 
   6   8  16       47.01       36.52     29.68 o 
  -2   9  16      188.53      151.13     74.77 o 
  -1   9  16        0.37        0.00     27.62 o 
   0   9  16      293.81      268.37     52.26 o 
   1   9  16      117.38       92.47     34.44 o 
   2   9  16      239.53      279.18     42.03 o 
   3   9  16       89.63       83.36     32.15 o 
   4   9  16        3.06        0.00     27.49 o 
   5   9  16       28.63       20.92     28.08 o 
   6   9  16       13.49        3.36     29.23 o 
  -2  10  16        0.24        0.00     57.07 o 
  -1  10  16        4.45        0.00     31.38 o 
   0  10  16      190.17      162.88     44.68 o 
   1  10  16       34.51       24.54     30.39 o 
   2  10  16      385.15      389.19     47.88 o 
   3  10  16      245.91      248.87     41.94 o 
   4  10  16      403.18      358.89     44.55 o 
   5  10  16        0.08        0.00     27.81 o 
   6  10  16      283.67      273.44     40.66 o 
  -1  11  16        2.38        0.00     28.18 o 
   0  11  16       42.61       26.19     33.50 o 
   1  11  16        2.67       31.96     32.57 o 
   2  11  16       19.99       12.34     32.07 o 
   3  11  16      274.75      346.92    143.99 o 
   4  11  16      119.34       97.49     34.48 o 
   5  11  16      129.26      117.95     33.38 o 
   0  12  16       34.53       23.73     30.41 o 
   1  12  16        2.10        0.00     28.20 o 
   2  12  16      170.53      227.34     43.25 o 
   3  12  16       19.04       44.00     33.18 o 
   4  12  16       22.95       34.37     42.37 o 
   2   6  17       16.95        0.00    106.51 o 
   3   6  17       31.01       14.19     33.51 o 
   1   7  17        3.73        2.86     33.00 o 
   2   7  17       10.53        0.00     32.20 o 
   3   7  17      109.20       89.90     35.54 o 
   4   7  17        1.31        0.00     29.68 o 
   1   8  17        1.00        0.00     27.80 o 
   2   8  17      155.68      147.24     37.27 o 
   3   8  17      169.94      180.78     45.20 o 
   4   8  17        3.47        7.58     27.41 o 
   1   9  17        4.98        0.00     29.78 o 
   2   9  17       16.42        0.00     30.88 o 
   3   9  17        2.71        0.00     28.46 o 
   2  10  17       20.68        0.00     30.78 o 
                                                 
